# Supplementary material for: 3,5-Dimethyl-2,6-diphenyl-3,4,5,6-tetra­hydro-2H-pyran-4-one
Source: Acta Crystallogr Sect E Struct Rep Online. 2009 Feb 4;65(Pt 3):o463. doi: 10.1107/S1600536809001792 (PMC2968444; doi:10.1107/S1600536809001792)
Supplement: Supplementary file 1 [file e-65-0o463-sup1.cif]

##############################################################################
###                                                                        ###
###        Electronic paper (Acta Crystallographica Section E)             ###
###                                                                        ###
##############################################################################
#                                                                            #
# This CIF contains the data in a paper accepted for publication in Acta     #
# Crystallographica Section E. It conforms to the requirements of Notes      #
# for Authors for Section E, and has been peer reviewed under the auspices   #
# of the IUCr Commission on Journals.                                        #
#                                                                            #
# Full details of the Crystallographic Information File format               #
# are given in the paper "The Crystallographic Information File (CIF):       #
# a New Standard Archive File for Crystallography" by S. R. Hall, F. H.      #
# Allen and I. D. Brown [Acta Cryst. (1991), A47, 655-685].                  #
#                                                                            #
# The current version of the core CIF dictionary is obtainable from          #
# ftp://ftp.iucr.org/pub/cif_core.dic. The current version number is 2.4.    #
#                                                                            #
# Software is freely available for graphical display of the structure(s) in  #
# this CIF.  For information consult the CIF home page http://www.iucr.org/  #
# cif/home.html                                                              #
#                                                                            #
# This file may be used for bona fide research purposes within the           #
# scientific community so long as proper attribution is given to the journal # 
# article from which it was obtained.                                        #
#                                                                            #
##############################################################################
                                             
data_I
_audit_creation_method     SHELXL-97
_chemical_name_systematic
;
3,5-Dimethyl-2,6-diphenyl-3,4,5,6-tetrahydro-2<i>H</i>-pyran-4-one
;
_chemical_name_common
;
;
_chemical_formula_moiety     'C19 H20 O2'
_chemical_formula_sum     'C19 H20 O2'
_chemical_formula_iupac     'C19 H20 O2'
_chemical_formula_weight     280.35
_chemical_melting_point     ?
_symmetry_cell_setting     orthorhombic
_symmetry_space_group_name_H-M     'P b c a'
_symmetry_space_group_name_hall     '-P 2ac 2ab'
loop_
    _symmetry_equiv_pos_as_xyz
    'x, y, z'
    '-x+1/2, -y, z+1/2'
    '-x, y+1/2, -z+1/2'
    'x+1/2, -y+1/2, -z'
    '-x, -y, -z'
    'x-1/2, y, -z-1/2'
    'x, -y-1/2, z-1/2'
    '-x-1/2, y-1/2, z'
_cell_length_a     14.7247(10)
_cell_length_b     9.2803(7)
_cell_length_c     23.0393(16)
_cell_angle_alpha     90.00
_cell_angle_beta     90.00
_cell_angle_gamma     90.00
_cell_volume     3148.3(4)
_cell_formula_units_Z     8
_cell_measurement_reflns_used     1807
_cell_measurement_theta_min     2.74
_cell_measurement_theta_max     21.73
_cell_measurement_temperature     296(2)
_exptl_crystal_description     Needles
_exptl_crystal_colour     Orange
_exptl_crystal_size_max     0.32
_exptl_crystal_size_mid     0.18
_exptl_crystal_size_min     0.11
_exptl_crystal_density_diffrn     1.183
_exptl_crystal_density_meas     ?
_exptl_crystal_density_method     'not measured'
_exptl_crystal_F_000     1200
_exptl_absorpt_coefficient_mu     0.075
_exptl_absorpt_correction_type     none
_exptl_absorpt_process_details     None
_exptl_absorpt_correction_T_min     ?
_exptl_absorpt_correction_T_max     ?
_exptl_special_details
;
;
_diffrn_ambient_temperature     296(2)
_diffrn_radiation_type     MoK\a
_diffrn_radiation_wavelength     0.71073
_diffrn_radiation_source     'fine-focus sealed tube'
_diffrn_radiation_monochromator     graphite
_diffrn_measurement_device_type     'Bruker APEXII CCD area-detector'
_diffrn_measurement_method     '\f and \w'
_diffrn_detector_area_resol_mean     7.5
_diffrn_reflns_number     18754
_diffrn_reflns_av_R_equivalents     0.0833
_diffrn_reflns_av_sigmaI/netI     0.0916
_diffrn_reflns_theta_min     2.24
_diffrn_reflns_theta_max     28.31
_diffrn_reflns_theta_full     28.31
_diffrn_measured_fraction_theta_max     0.991
_diffrn_measured_fraction_theta_full     0.991
_diffrn_reflns_limit_h_min     -12
_diffrn_reflns_limit_h_max     19
_diffrn_reflns_limit_k_min     -12
_diffrn_reflns_limit_k_max     12
_diffrn_reflns_limit_l_min     -30
_diffrn_reflns_limit_l_max     28
_diffrn_standards_number     ?
_diffrn_standards_interval_count     ?
_diffrn_standards_interval_time     ?
_diffrn_standards_decay_%     ?
_refine_special_details
;
Refinement of <i>F</i>^2^ against ALL reflections. The weighted <i>R</i>-factor
<i>wR</i> and goodness of fit <i>S</i> are based on <i>F</i>^2^, conventional
<i>R</i>-factors <i>R</i> are based on <i>F</i>, with <i>F</i> set to zero for
negative <i>F</i>^2^. The threshold expression of <i>F</i>^2^ >
\s(<i>F</i>^2^) is used only for calculating <i>R</i>-factors(gt) <i>etc</i>.
and is not relevant to the choice of reflections for refinement.
<i>R</i>-factors based on <i>F</i>^2^ are statistically about twice as large
as those based on <i>F</i>, and <i>R</i>- factors based on ALL data will be
even larger.
;
_reflns_number_total     3885
_reflns_number_gt     1969
_reflns_threshold_expression     I>2\s(I)
_refine_ls_structure_factor_coef     Fsqd
_refine_ls_matrix_type     full
_refine_ls_R_factor_all     0.1714
_refine_ls_R_factor_gt     0.0495
_refine_ls_wR_factor_gt     0.1097
_refine_ls_wR_factor_ref     0.1627
_refine_ls_goodness_of_fit_ref     0.924
_refine_ls_restrained_S_all     0.924
_refine_ls_number_reflns     3885
_refine_ls_number_parameters     190
_refine_ls_number_restraints     0
_refine_ls_hydrogen_treatment     constr
_refine_ls_weighting_scheme     calc
_refine_ls_weighting_details
                 'calc w=1/[\s^2^(Fo^2^)+(0.0702P)^2^] where P=(Fo^2^+2Fc^2^)/3'
_atom_sites_solution_hydrogens     geom
_atom_sites_solution_primary     direct
_atom_sites_solution_secondary     difmap
_refine_ls_shift/su_max     0.000
_refine_ls_shift/su_mean     0.000
_refine_diff_density_max     0.248
_refine_diff_density_min     -0.202
_refine_ls_extinction_method     none
_refine_ls_extinction_coef     ?
loop_
    _atom_type_symbol
    _atom_type_description
    _atom_type_scat_dispersion_real
    _atom_type_scat_dispersion_imag
    _atom_type_scat_source
    'C' 'C' 0.0033 0.0016
                         'International Tables Vol C Tables 4.2.6.8 and 6.1.1.4'
    'H' 'H' 0.0000 0.0000
                         'International Tables Vol C Tables 4.2.6.8 and 6.1.1.4'
    'O' 'O' 0.0106 0.0060
                         'International Tables Vol C Tables 4.2.6.8 and 6.1.1.4'
_computing_data_collection     'APEX2 (Bruker, 2006)'
_computing_cell_refinement     'SAINT (Bruker, 2006)'
_computing_data_reduction     'SAINT (Bruker, 2006)'
_computing_structure_solution     'SHELXS97 (Sheldrick, 2008)'
_computing_structure_refinement     'SHELXL97 (Sheldrick, 2008)'
_computing_molecular_graphics     'PLATON (Spek, 2003)'
_computing_publication_material
                                  'SHELXTL (Sheldrick, 2008) and local programs'
loop_
    _atom_site_type_symbol
    _atom_site_label
    _atom_site_fract_x
    _atom_site_fract_y
    _atom_site_fract_z
    _atom_site_U_iso_or_equiv
    _atom_site_adp_type
    _atom_site_calc_flag
    _atom_site_refinement_flags
    _atom_site_occupancy
    _atom_site_disorder_assembly
    _atom_site_disorder_group
    O O1 0.26436(11) 0.0831(2) 0.17630(7) 0.0820(6) Uani d . 1 . .
    O O2 0.49065(9) 0.29668(16) 0.21555(6) 0.0484(4) Uani d . 1 . .
    C C1 0.34164(16) 0.1191(2) 0.18707(11) 0.0536(6) Uani d . 1 . .
    C C2 0.37801(14) 0.1225(2) 0.24820(9) 0.0509(6) Uani d . 1 . .
    H H2 0.4268 0.0509 0.2507 0.061 Uiso calc R 1 . .
    C C3 0.42129(14) 0.2730(2) 0.25768(9) 0.0481(6) Uani d . 1 . .
    H H3 0.3741 0.3463 0.2524 0.058 Uiso calc R 1 . .
    C C4 0.40680(15) 0.1656(3) 0.14038(9) 0.0524(6) Uani d . 1 . .
    H H4 0.4528 0.0897 0.1371 0.063 Uiso calc R 1 . .
    C C5 0.45719(15) 0.3048(3) 0.15765(9) 0.0493(6) Uani d . 1 . .
    H H5 0.4149 0.3860 0.1549 0.059 Uiso calc R 1 . .
    C C6 0.46250(14) 0.2921(2) 0.31692(9) 0.0466(6) Uani d . 1 . .
    C C7 0.41229(16) 0.3486(2) 0.36203(10) 0.0530(6) Uani d . 1 . .
    H H7 0.3527 0.3773 0.3553 0.064 Uiso calc R 1 . .
    C C8 0.44825(17) 0.3634(3) 0.41681(11) 0.0622(7) Uani d . 1 . .
    H H8 0.4130 0.4013 0.4466 0.075 Uiso calc R 1 . .
    C C9 0.53592(18) 0.3224(3) 0.42750(11) 0.0672(7) Uani d . 1 . .
    H H9 0.5602 0.3317 0.4646 0.081 Uiso calc R 1 . .
    C C10 0.58800(17) 0.2672(3) 0.38303(11) 0.0649(7) Uani d . 1 . .
    H H10 0.6479 0.2405 0.3900 0.078 Uiso calc R 1 . .
    C C11 0.55156(15) 0.2515(3) 0.32831(10) 0.0562(6) Uani d . 1 . .
    H H11 0.5870 0.2133 0.2986 0.067 Uiso calc R 1 . .
    C C12 0.53684(15) 0.3335(2) 0.11866(9) 0.0464(6) Uani d . 1 . .
    C C13 0.61089(15) 0.2416(3) 0.11876(10) 0.0581(7) Uani d . 1 . .
    H H13 0.6120 0.1635 0.1440 0.070 Uiso calc R 1 . .
    C C14 0.68301(16) 0.2649(3) 0.08169(13) 0.0701(8) Uani d . 1 . .
    H H14 0.7325 0.2026 0.0823 0.084 Uiso calc R 1 . .
    C C15 0.68223(19) 0.3787(4) 0.04411(12) 0.0749(8) Uani d . 1 . .
    H H15 0.7307 0.3933 0.0189 0.090 Uiso calc R 1 . .
    C C16 0.6098(2) 0.4710(3) 0.04381(11) 0.0745(8) Uani d . 1 . .
    H H16 0.6094 0.5494 0.0187 0.089 Uiso calc R 1 . .
    C C17 0.53748(17) 0.4482(3) 0.08070(10) 0.0607(7) Uani d . 1 . .
    H H17 0.4884 0.5112 0.0799 0.073 Uiso calc R 1 . .
    C C18 0.30683(16) 0.0820(3) 0.29241(11) 0.0744(8) Uani d . 1 . .
    H H18A 0.3330 0.0846 0.3306 0.112 Uiso calc R 1 . .
    H H18B 0.2850 -0.0134 0.2844 0.112 Uiso calc R 1 . .
    H H18C 0.2573 0.1490 0.2904 0.112 Uiso calc R 1 . .
    C C19 0.36211(17) 0.1792(3) 0.08100(11) 0.0801(9) Uani d . 1 . .
    H H19A 0.4068 0.2073 0.0528 0.120 Uiso calc R 1 . .
    H H19B 0.3151 0.2507 0.0826 0.120 Uiso calc R 1 . .
    H H19C 0.3363 0.0881 0.0701 0.120 Uiso calc R 1 . .
loop_
    _atom_site_aniso_label
    _atom_site_aniso_U_11
    _atom_site_aniso_U_22
    _atom_site_aniso_U_33
    _atom_site_aniso_U_12
    _atom_site_aniso_U_13
    _atom_site_aniso_U_23
    O1 0.0478(10) 0.1251(17) 0.0730(12) -0.0189(11) -0.0087(9) -0.0002(11)
    O2 0.0483(9) 0.0578(9) 0.0389(9) -0.0037(7) 0.0026(7) 0.0010(8)
    C1 0.0424(14) 0.0601(15) 0.0582(16) -0.0004(12) -0.0031(12) -0.0027(13)
    C2 0.0448(13) 0.0581(14) 0.0500(15) -0.0028(11) -0.0009(12) 0.0031(12)
    C3 0.0447(12) 0.0545(14) 0.0450(14) 0.0039(11) 0.0017(11) 0.0024(12)
    C4 0.0433(14) 0.0677(17) 0.0462(14) -0.0014(11) -0.0047(12) -0.0027(12)
    C5 0.0501(14) 0.0552(14) 0.0427(14) 0.0081(11) -0.0033(12) 0.0029(11)
    C6 0.0443(13) 0.0492(13) 0.0463(14) -0.0017(11) 0.0014(11) 0.0033(12)
    C7 0.0537(15) 0.0565(15) 0.0489(15) 0.0024(11) 0.0035(13) -0.0002(12)
    C8 0.0755(18) 0.0663(17) 0.0447(15) -0.0013(14) 0.0069(14) -0.0003(13)
    C9 0.080(2) 0.0714(18) 0.0503(16) -0.0095(15) -0.0124(16) 0.0052(14)
    C10 0.0531(16) 0.0769(19) 0.0646(18) 0.0011(13) -0.0129(14) 0.0070(15)
    C11 0.0509(14) 0.0659(16) 0.0518(15) 0.0019(12) 0.0004(13) -0.0004(13)
    C12 0.0487(14) 0.0514(14) 0.0391(13) -0.0006(11) -0.0002(11) -0.0006(11)
    C13 0.0478(14) 0.0622(16) 0.0644(17) 0.0017(12) 0.0012(13) 0.0047(13)
    C14 0.0489(15) 0.086(2) 0.076(2) 0.0030(14) 0.0021(15) -0.0113(18)
    C15 0.0689(19) 0.105(2) 0.0512(17) -0.0200(18) 0.0112(15) -0.0052(17)
    C16 0.089(2) 0.083(2) 0.0518(17) -0.0164(17) 0.0014(17) 0.0147(15)
    C17 0.0705(17) 0.0613(16) 0.0502(15) 0.0059(13) -0.0026(14) 0.0067(14)
    C18 0.0675(17) 0.089(2) 0.0669(18) -0.0198(15) 0.0073(15) 0.0073(15)
    C19 0.0700(18) 0.120(2) 0.0506(17) -0.0133(16) -0.0127(14) -0.0010(16)
_geom_special_details
;
All e.s.d.'s (except the e.s.d. in the dihedral angle between two l.s. planes)
are estimated using the full covariance matrix. The cell e.s.d.'s are taken
into account individually in the estimation of e.s.d.'s in distances, angles
and torsion angles; correlations between e.s.d.'s in cell parameters are only
used when they are defined by crystal symmetry. An approximate (isotropic)
treatment of cell e.s.d.'s is used for estimating e.s.d.'s involving l.s.
planes.
;
loop_
    _geom_bond_atom_site_label_1
    _geom_bond_atom_site_label_2
    _geom_bond_site_symmetry_2
    _geom_bond_distance
    _geom_bond_publ_flag
    O1 C1 . 1.212(2) ?
    O2 C5 . 1.424(2) ?
    O2 C3 . 1.426(2) ?
    C1 C4 . 1.504(3) ?
    C1 C2 . 1.507(3) ?
    C2 C18 . 1.509(3) ?
    C2 C3 . 1.550(3) ?
    C2 H2 . 0.9800 ?
    C3 C6 . 1.504(3) ?
    C3 H3 . 0.9800 ?
    C4 C19 . 1.523(3) ?
    C4 C5 . 1.542(3) ?
    C4 H4 . 0.9800 ?
    C5 C12 . 1.501(3) ?
    C5 H5 . 0.9800 ?
    C6 C7 . 1.379(3) ?
    C6 C11 . 1.389(3) ?
    C7 C8 . 1.376(3) ?
    C7 H7 . 0.9300 ?
    C8 C9 . 1.368(3) ?
    C8 H8 . 0.9300 ?
    C9 C10 . 1.378(3) ?
    C9 H9 . 0.9300 ?
    C10 C11 . 1.378(3) ?
    C10 H10 . 0.9300 ?
    C11 H11 . 0.9300 ?
    C12 C17 . 1.377(3) ?
    C12 C13 . 1.385(3) ?
    C13 C14 . 1.380(3) ?
    C13 H13 . 0.9300 ?
    C14 C15 . 1.366(4) ?
    C14 H14 . 0.9300 ?
    C15 C16 . 1.367(4) ?
    C15 H15 . 0.9300 ?
    C16 C17 . 1.379(3) ?
    C16 H16 . 0.9300 ?
    C17 H17 . 0.9300 ?
    C18 H18A . 0.9600 ?
    C18 H18B . 0.9600 ?
    C18 H18C . 0.9600 ?
    C19 H19A . 0.9600 ?
    C19 H19B . 0.9600 ?
    C19 H19C . 0.9600 ?
loop_
    _geom_angle_atom_site_label_1
    _geom_angle_atom_site_label_2
    _geom_angle_atom_site_label_3
    _geom_angle_site_symmetry_1
    _geom_angle_site_symmetry_3
    _geom_angle
    _geom_angle_publ_flag
    C5 O2 C3 . . 113.45(15) ?
    O1 C1 C4 . . 122.1(2) ?
    O1 C1 C2 . . 122.1(2) ?
    C4 C1 C2 . . 115.83(18) ?
    C1 C2 C18 . . 112.26(18) ?
    C1 C2 C3 . . 107.24(17) ?
    C18 C2 C3 . . 114.50(19) ?
    C1 C2 H2 . . 107.5 ?
    C18 C2 H2 . . 107.5 ?
    C3 C2 H2 . . 107.5 ?
    O2 C3 C6 . . 108.08(16) ?
    O2 C3 C2 . . 109.72(17) ?
    C6 C3 C2 . . 113.57(18) ?
    O2 C3 H3 . . 108.4 ?
    C6 C3 H3 . . 108.4 ?
    C2 C3 H3 . . 108.4 ?
    C1 C4 C19 . . 112.98(19) ?
    C1 C4 C5 . . 111.25(18) ?
    C19 C4 C5 . . 111.73(19) ?
    C1 C4 H4 . . 106.8 ?
    C19 C4 H4 . . 106.8 ?
    C5 C4 H4 . . 106.8 ?
    O2 C5 C12 . . 107.44(17) ?
    O2 C5 C4 . . 111.32(18) ?
    C12 C5 C4 . . 111.73(18) ?
    O2 C5 H5 . . 108.8 ?
    C12 C5 H5 . . 108.8 ?
    C4 C5 H5 . . 108.8 ?
    C7 C6 C11 . . 117.8(2) ?
    C7 C6 C3 . . 120.8(2) ?
    C11 C6 C3 . . 121.3(2) ?
    C8 C7 C6 . . 121.5(2) ?
    C8 C7 H7 . . 119.2 ?
    C6 C7 H7 . . 119.2 ?
    C9 C8 C7 . . 120.0(2) ?
    C9 C8 H8 . . 120.0 ?
    C7 C8 H8 . . 120.0 ?
    C8 C9 C10 . . 119.6(2) ?
    C8 C9 H9 . . 120.2 ?
    C10 C9 H9 . . 120.2 ?
    C11 C10 C9 . . 120.2(2) ?
    C11 C10 H10 . . 119.9 ?
    C9 C10 H10 . . 119.9 ?
    C10 C11 C6 . . 120.8(2) ?
    C10 C11 H11 . . 119.6 ?
    C6 C11 H11 . . 119.6 ?
    C17 C12 C13 . . 118.1(2) ?
    C17 C12 C5 . . 121.5(2) ?
    C13 C12 C5 . . 120.3(2) ?
    C14 C13 C12 . . 120.6(2) ?
    C14 C13 H13 . . 119.7 ?
    C12 C13 H13 . . 119.7 ?
    C15 C14 C13 . . 120.5(2) ?
    C15 C14 H14 . . 119.8 ?
    C13 C14 H14 . . 119.8 ?
    C14 C15 C16 . . 119.6(3) ?
    C14 C15 H15 . . 120.2 ?
    C16 C15 H15 . . 120.2 ?
    C15 C16 C17 . . 120.2(3) ?
    C15 C16 H16 . . 119.9 ?
    C17 C16 H16 . . 119.9 ?
    C12 C17 C16 . . 121.0(2) ?
    C12 C17 H17 . . 119.5 ?
    C16 C17 H17 . . 119.5 ?
    C2 C18 H18A . . 109.5 ?
    C2 C18 H18B . . 109.5 ?
    H18A C18 H18B . . 109.5 ?
    C2 C18 H18C . . 109.5 ?
    H18A C18 H18C . . 109.5 ?
    H18B C18 H18C . . 109.5 ?
    C4 C19 H19A . . 109.5 ?
    C4 C19 H19B . . 109.5 ?
    H19A C19 H19B . . 109.5 ?
    C4 C19 H19C . . 109.5 ?
    H19A C19 H19C . . 109.5 ?
    H19B C19 H19C . . 109.5 ?
loop_
    _geom_torsion_atom_site_label_1
    _geom_torsion_atom_site_label_2
    _geom_torsion_atom_site_label_3
    _geom_torsion_atom_site_label_4
    _geom_torsion_site_symmetry_1
    _geom_torsion_site_symmetry_2
    _geom_torsion_site_symmetry_3
    _geom_torsion_site_symmetry_4
    _geom_torsion
    _geom_torsion_publ_flag
    O1 C1 C2 C18 . . . . -2.1(3) ?
    C4 C1 C2 C18 . . . . 177.0(2) ?
    O1 C1 C2 C3 . . . . -128.7(2) ?
    C4 C1 C2 C3 . . . . 50.3(2) ?
    C5 O2 C3 C6 . . . . -170.35(17) ?
    C5 O2 C3 C2 . . . . 65.3(2) ?
    C1 C2 C3 O2 . . . . -57.9(2) ?
    C18 C2 C3 O2 . . . . 176.88(18) ?
    C1 C2 C3 C6 . . . . -178.93(18) ?
    C18 C2 C3 C6 . . . . 55.8(3) ?
    O1 C1 C4 C19 . . . . 6.9(3) ?
    C2 C1 C4 C19 . . . . -172.2(2) ?
    O1 C1 C4 C5 . . . . 133.5(2) ?
    C2 C1 C4 C5 . . . . -45.6(3) ?
    C3 O2 C5 C12 . . . . 178.60(17) ?
    C3 O2 C5 C4 . . . . -58.8(2) ?
    C1 C4 C5 O2 . . . . 46.6(2) ?
    C19 C4 C5 O2 . . . . 173.93(18) ?
    C1 C4 C5 C12 . . . . 166.75(18) ?
    C19 C4 C5 C12 . . . . -66.0(2) ?
    O2 C3 C6 C7 . . . . 146.3(2) ?
    C2 C3 C6 C7 . . . . -91.7(2) ?
    O2 C3 C6 C11 . . . . -34.7(3) ?
    C2 C3 C6 C11 . . . . 87.3(3) ?
    C11 C6 C7 C8 . . . . -0.6(3) ?
    C3 C6 C7 C8 . . . . 178.4(2) ?
    C6 C7 C8 C9 . . . . 0.3(4) ?
    C7 C8 C9 C10 . . . . 0.4(4) ?
    C8 C9 C10 C11 . . . . -0.9(4) ?
    C9 C10 C11 C6 . . . . 0.6(4) ?
    C7 C6 C11 C10 . . . . 0.1(3) ?
    C3 C6 C11 C10 . . . . -178.8(2) ?
    O2 C5 C12 C17 . . . . -125.9(2) ?
    C4 C5 C12 C17 . . . . 111.7(2) ?
    O2 C5 C12 C13 . . . . 56.2(3) ?
    C4 C5 C12 C13 . . . . -66.2(3) ?
    C17 C12 C13 C14 . . . . 0.0(3) ?
    C5 C12 C13 C14 . . . . 177.9(2) ?
    C12 C13 C14 C15 . . . . -0.3(4) ?
    C13 C14 C15 C16 . . . . 0.8(4) ?
    C14 C15 C16 C17 . . . . -0.9(4) ?
    C13 C12 C17 C16 . . . . 0.0(3) ?
    C5 C12 C17 C16 . . . . -178.0(2) ?
    C15 C16 C17 C12 . . . . 0.5(4) ?
data_global
_journal_date_recd_electronic     2009-01-13
_journal_date_accepted     2009-01-14
_journal_name_full     'Acta Crystallographica, Section E'
_journal_year     2009
_journal_volume     65
_journal_issue      3
_journal_page_first     o463
_journal_page_last     o463
_journal_paper_category     QO
_journal_coeditor_code     BT2850
_publ_contact_author_name     'Islam Ullah Khan'
_publ_contact_author_address
;
Department of Chemistry, Government College University, Lahore-54000, Pakistan.
;
_publ_contact_author_email     iukhan.gcu@gmail.com
_publ_contact_author_fax     ?
_publ_contact_author_phone     '+92 333 4046740'
_publ_section_title
;
3,5-Dimethyl-2,6-diphenyl-3,4,5,6-tetrahydro-2<i>H</i>-pyran-4-one
;
loop_
    _publ_author_name
    _publ_author_footnote
    _publ_author_address
    'Asghar, Muhammad Nadeem ' .
;
Department of Chemistry, Government College University, Lahore 54000, Pakistan.
;
    'Arshad, Muhammad Nadeem ' .
;
Department of Chemistry, Government College University, Lahore 54000, Pakistan.
;
    'Zia-ur-Rehman, Muhammad' .
;
Applied Chemistry Research Centre, PCSIR Laboratories Complex, Lahore 54600,
Pakistan
;
    'Khan, Islam Ullah' .
;
Department of Chemistry, Government College University, Lahore 54000, Pakistan.
;
    'Shafiq, Muhammad' .
;
Department of Chemistry, Government College University, Lahore 54000, Pakistan.
;
