# Supplementary material for: 3,5-Dimethyl-2,6-diphenyl-3,4,5,6-tetra­hydro-2H-pyran-4-one
Source: Acta Crystallogr Sect E Struct Rep Online. 2009 Feb 4;65(Pt 3):o463. doi: 10.1107/S1600536809001792 (PMC2968444; doi:10.1107/S1600536809001792)
Supplement: Supplementary file 2 [file e-65-0o463-Isup2.hkl]

# 
# h,k,l, Fc-squared, Fo-squared, sigma(Fo-squared) and status flag 
# 
data_I
_shelx_title ' S4DBAOK in Pbca' 
_shelx_refln_list_code          4 
_shelx_F_calc_maximum      280.52 
_exptl_crystal_F_000      1200.00 
_reflns_d_resolution_high  0.7493 
 
loop_ 
 _symmetry_equiv_pos_as_xyz 
 'x, y, z' 
 '-x+1/2, -y, z+1/2' 
 '-x, y+1/2, -z+1/2' 
 'x+1/2, -y+1/2, -z' 
 '-x, -y, -z' 
 'x-1/2, y, -z-1/2' 
 'x, -y-1/2, z-1/2' 
 '-x-1/2, y-1/2, z' 
 
_cell_length_a    14.7247 
_cell_length_b     9.2803 
_cell_length_c    23.0393 
_cell_angle_alpha  90.000 
_cell_angle_beta   90.000 
_cell_angle_gamma  90.000 
 
_shelx_F_squared_multiplier     1.000 
 
loop_ 
 _refln_index_h 
 _refln_index_k 
 _refln_index_l 
 _refln_F_squared_calc 
 _refln_F_squared_meas 
 _refln_F_squared_sigma 
 _refln_observed_status 
   2   0   0    57667.94    30483.12   1507.37 o 
   4   0   0     1622.98     1319.99     75.20 o 
   6   0   0     2401.53     2598.44     82.50 o 
   8   0   0      558.79      626.74     40.08 o 
  10   0   0       46.40       50.78     21.35 o 
  12   0   0       39.86       11.07     23.89 o 
  14   0   0     1093.53     1269.53    108.20 o 
  16   0   0       61.48       47.08     46.67 o 
  18   0   0       19.66      -23.05     51.95 o 
   2   1   0     7266.42     6799.44    109.87 o 
   4   1   0     1553.04     1360.12     27.61 o 
   6   1   0      362.25      396.14     14.65 o 
   8   1   0        2.16        1.41      8.07 o 
  10   1   0      158.66      163.50     15.49 o 
  12   1   0      363.85      338.28     26.08 o 
  14   1   0      345.80      434.71     36.72 o 
  16   1   0      183.26      247.97     42.08 o 
  18   1   0        0.30       -4.17     35.95 o 
   0   2   0    78692.70    80908.26   2897.76 o 
   2   2   0    33024.02    32827.05    621.84 o 
   4   2   0      203.03      216.52      7.99 o 
   6   2   0      147.20      145.99      8.44 o 
   8   2   0      695.14      694.37     25.51 o 
  10   2   0       24.42       17.74     10.10 o 
  12   2   0        5.60        6.86     12.15 o 
  14   2   0       41.16       30.47     22.56 o 
  16   2   0       11.61       -2.06     24.24 o 
  18   2   0       11.65      -40.75     46.19 o 
   2   3   0    11869.91    12441.88    255.35 o 
   4   3   0     1407.04     1356.24     32.93 o 
   6   3   0      259.12      254.36     11.47 o 
   8   3   0     1314.37     1340.84     39.40 o 
  10   3   0       48.94       43.63     12.93 o 
  12   3   0       39.93       12.95     13.96 o 
  14   3   0       11.32       -2.80     21.99 o 
  16   3   0      138.19      196.28     49.99 o 
  18   3   0        6.55       -4.00     34.64 o 
   0   4   0      171.27      186.99     57.92 o 
   2   4   0     3222.30     3391.53     93.14 o 
   4   4   0       69.30      100.98     17.83 o 
   6   4   0      162.40      176.26     11.81 o 
   8   4   0       73.91       64.43     10.08 o 
  10   4   0      292.89      266.25     19.45 o 
  12   4   0        0.08      -14.91     15.46 o 
  14   4   0        0.04      -14.95     14.95 o 
  16   4   0        6.17        5.06     34.74 o 
  18   4   0        6.85       -6.93     34.00 o 
   2   5   0     6549.49     7079.98    184.08 o 
   4   5   0     1412.49     1469.85     42.11 o 
   6   5   0     1144.41     1221.93     43.75 o 
   8   5   0       98.58      131.78     12.80 o 
  10   5   0        5.01        1.32     15.22 o 
  12   5   0       31.45       -4.29     23.74 o 
  14   5   0        5.12      -36.12     36.12 o 
  16   5   0       29.66      -21.51     47.24 o 
   0   6   0       75.43       81.79     27.41 o 
   2   6   0     1718.63     1756.97     53.41 o 
   4   6   0       28.02       16.01      9.72 o 
   6   6   0        5.47       -5.99      9.22 o 
   8   6   0       76.27      105.95     14.73 o 
  10   6   0        7.30        3.66     14.12 o 
  12   6   0       47.53       56.73     24.64 o 
  14   6   0        0.75      -13.46     39.17 o 
  16   6   0       79.12       69.81     53.49 o 
   2   7   0       16.43       14.86      9.99 o 
   4   7   0        3.75        9.95     11.06 o 
   6   7   0        8.40        8.52     14.82 o 
   8   7   0       81.54       69.21     18.15 o 
  10   7   0       69.37       66.52     18.41 o 
  12   7   0       36.75       29.80     25.55 o 
  14   7   0        0.65       10.83     27.95 o 
  16   7   0        1.12       11.04     51.54 o 
   0   8   0       16.45       23.38     12.27 o 
   2   8   0      303.61      328.42     19.99 o 
   4   8   0      932.75     1042.87     48.92 o 
   6   8   0       87.65      105.05     19.81 o 
   8   8   0       10.33       12.27     17.56 o 
  10   8   0       19.98       49.13     20.22 o 
  12   8   0       43.22       15.31     28.39 o 
  14   8   0        4.95      -25.79     51.22 o 
   2   9   0       74.07       62.41     14.60 o 
   4   9   0        6.61      -10.21     16.03 o 
   6   9   0      116.71      164.13     24.59 o 
   8   9   0       20.47       30.43     19.88 o 
  10   9   0       38.44       31.43     43.55 o 
  12   9   0       27.84       42.45     39.57 o 
   0  10   0       26.75       11.55     19.23 o 
   2  10   0        2.40        0.17     14.03 o 
   4  10   0       96.04       86.24     34.30 o 
   6  10   0      104.46       74.22     33.18 o 
   8  10   0       13.82       52.87     24.00 o 
  10  10   0        6.43       14.36     31.34 o 
   2  11   0       44.81       16.64     17.79 o 
   4  11   0       43.35       87.27     20.90 o 
   6  11   0       55.75       52.59     31.70 o 
   8  11   0      131.59      196.25     44.40 o 
   0  12   0        6.77      -18.84     26.30 o 
   2  12   0        4.08       -9.15     19.99 o 
   4  12   0        2.05        7.34     22.21 o 
   1   1   1      193.50      174.75      9.77 o 
   2   1   1    11002.65    10203.38    125.84 o 
   3   1   1        0.00        3.41      2.50 o 
   4   1   1     5034.81     4629.69     62.43 o 
   5   1   1     1063.88     1032.30     16.79 o 
   6   1   1      110.87      107.34      5.28 o 
   7   1   1      131.00      146.41      8.71 o 
   8   1   1       27.86       25.16      5.46 o 
   9   1   1        0.02       -2.28      4.94 o 
  10   1   1      200.66      195.49      9.84 o 
  11   1   1       59.10       36.69      7.94 o 
  12   1   1        7.30       -8.34      8.43 o 
  13   1   1      337.99      353.70     27.93 o 
  14   1   1        2.66       12.09     15.88 o 
  15   1   1        0.24      -17.08     17.08 o 
  16   1   1       49.76       66.19     37.06 o 
  17   1   1        2.62      -11.04     22.85 o 
  18   1   1        3.67      -24.64     24.64 o 
  19   1   1        0.11       -2.26     27.86 o 
   0   2   1        3.61       -4.93      5.72 o 
   1   2   1    14648.82    14886.50    208.16 o 
   2   2   1    34141.20    34129.94    456.24 o 
   3   2   1     2856.66     2805.97     37.13 o 
   4   2   1     4813.21     4645.48     60.17 o 
   5   2   1       43.81       55.45      4.29 o 
   6   2   1      127.05      155.12      5.86 o 
   7   2   1       65.40       69.25      5.38 o 
   8   2   1     1205.77     1306.60     25.50 o 
   9   2   1        7.82       -3.97      6.12 o 
  10   2   1        0.01        0.66      6.71 o 
  11   2   1       58.69       65.73      8.33 o 
  12   2   1       55.81       45.11      9.14 o 
  13   2   1       35.46       17.09      9.03 o 
  14   2   1       10.12      -14.59     14.59 o 
  15   2   1        2.77       -1.02     16.27 o 
  16   2   1       23.97       43.55     18.35 o 
  17   2   1        6.11      -10.60     18.16 o 
  18   2   1       10.44       -4.56     29.39 o 
  19   2   1       13.04       -5.45     40.94 o 
   1   3   1    10757.69    11472.67    205.47 o 
   2   3   1        0.13       -2.64      2.64 o 
   3   3   1       22.29       25.27      3.83 o 
   4   3   1     2681.51     2625.96     41.25 o 
   5   3   1     4424.65     4634.90     70.29 o 
   6   3   1     1527.50     1561.86     28.85 o 
   7   3   1       31.62       38.71      5.34 o 
   8   3   1        0.01       -5.77      5.77 o 
   9   3   1       51.08       56.67      8.29 o 
  10   3   1        3.56        2.16      7.67 o 
  11   3   1        4.33        2.25      8.54 o 
  12   3   1        2.78       -0.29      9.25 o 
  13   3   1       16.38       -0.45      9.93 o 
  14   3   1        4.44      -13.57     14.09 o 
  15   3   1       20.31       -1.89     16.05 o 
  16   3   1        2.33      -13.38     18.28 o 
  17   3   1       24.56      -20.88     22.86 o 
  18   3   1        2.16      -24.36     24.36 o 
  19   3   1        1.74      -16.99     26.20 o 
   0   4   1    16057.90    16934.36    497.39 o 
   1   4   1       14.94        9.69      6.55 o 
   2   4   1     2502.96     2745.05     52.92 o 
   3   4   1        3.16        2.10      4.18 o 
   4   4   1     4530.05     4856.45     89.89 o 
   5   4   1      833.80      842.00     20.04 o 
   6   4   1      143.88      166.13      8.20 o 
   7   4   1       17.37       13.83      5.83 o 
   8   4   1      116.30      138.08      9.10 o 
   9   4   1      249.59      280.74     13.38 o 
  10   4   1       30.23       19.81      9.56 o 
  11   4   1        8.84        4.00      9.37 o 
  12   4   1        1.13       -9.35      9.35 o 
  13   4   1        1.22       -2.86     10.40 o 
  14   4   1       18.27        3.95     13.44 o 
  15   4   1        6.43       -3.84     19.25 o 
  16   4   1        0.09      -20.06     20.06 o 
  17   4   1        6.58      -17.28     21.91 o 
  18   4   1        3.83      -23.38     23.38 o 
   1   5   1        0.15        3.90      8.17 o 
   2   5   1     1342.12     1356.26     29.78 o 
   3   5   1      137.48      136.19      8.47 o 
   4   5   1        0.46       -5.00      5.00 o 
   5   5   1       58.72       70.42      8.30 o 
   6   5   1      465.69      471.82     15.09 o 
   7   5   1        5.24        5.30      6.12 o 
   8   5   1      201.57      230.59     10.63 o 
   9   5   1        0.23       -7.95      7.95 o 
  10   5   1      167.03      182.87     15.97 o 
  11   5   1       18.79       14.38     11.83 o 
  12   5   1        2.01       -4.46     14.08 o 
  13   5   1        2.36       -1.28     15.44 o 
  14   5   1        5.35       -0.65     15.91 o 
  15   5   1        0.20       -1.94     28.88 o 
  16   5   1        2.21      -30.25     30.25 o 
  17   5   1       10.37      -32.97     36.24 o 
   0   6   1     3976.27     4390.08     95.10 o 
   1   6   1       87.63       86.15     11.11 o 
   2   6   1     1267.65     1391.13     31.48 o 
   3   6   1       39.28       43.66      7.42 o 
   4   6   1      170.68      163.16     10.10 o 
   5   6   1       36.34       22.38      6.49 o 
   6   6   1      189.14      190.13      9.76 o 
   7   6   1       14.00       13.18      7.12 o 
   8   6   1       58.42       29.84      8.51 o 
   9   6   1       32.27       32.06     10.71 o 
  10   6   1       25.89        2.00     11.18 o 
  11   6   1       44.48       43.96     16.36 o 
  12   6   1        5.38        1.94     15.16 o 
  13   6   1        4.56        3.55     19.07 o 
  14   6   1        4.29      -16.38     16.38 o 
  15   6   1        0.20      -28.40     28.40 o 
  16   6   1        0.42       67.46     35.79 o 
  17   6   1        0.18      -34.95     34.95 o 
   1   7   1      112.34      136.86      7.57 o 
   2   7   1      102.11       94.25     12.98 o 
   3   7   1       13.91        6.02      7.22 o 
   4   7   1      269.85      272.80     16.32 o 
   5   7   1        2.34       16.16      8.99 o 
   6   7   1        0.42       -6.81      9.94 o 
   7   7   1        0.01       12.72     10.81 o 
   8   7   1      161.94      127.58     14.25 o 
   9   7   1       30.79       33.48     12.06 o 
  10   7   1       66.50       70.98     13.20 o 
  11   7   1        2.70        4.19     16.04 o 
  12   7   1        7.69       10.86     17.49 o 
  13   7   1        0.37       -5.75     17.67 o 
  14   7   1        0.19       -3.85     19.51 o 
  15   7   1        1.97       -8.64     32.51 o 
  16   7   1        0.18      -23.34     35.30 o 
   0   8   1       16.34        4.47      8.57 o 
   1   8   1       46.34       42.86      6.52 o 
   2   8   1      198.41      199.15     11.71 o 
   3   8   1      386.23      419.96     20.19 o 
   4   8   1        6.80       -1.30     10.97 o 
   5   8   1       53.25       52.55     16.78 o 
   6   8   1        0.14       -4.20     11.44 o 
   7   8   1       38.06       33.78     12.80 o 
   8   8   1        2.31       -2.98     11.69 o 
   9   8   1       12.19        9.66     12.71 o 
  10   8   1       10.46        8.93     12.93 o 
  11   8   1       13.55       30.19     19.11 o 
  12   8   1       25.12       15.65     20.38 o 
  13   8   1        0.43      -14.04     25.86 o 
  14   8   1       11.58       12.51     22.31 o 
   1   9   1       15.66        9.91      8.56 o 
   2   9   1        6.43        6.83      9.01 o 
   3   9   1       35.38       43.31     12.30 o 
   4   9   1      220.37      221.69     17.32 o 
   5   9   1        0.09       -2.85     12.30 o 
   6   9   1      136.44      165.22     17.36 o 
   7   9   1        2.20      -12.23     12.23 o 
   8   9   1        7.88        5.99     13.46 o 
   9   9   1        6.85       -9.55     14.00 o 
  10   9   1        5.82      -15.17     15.17 o 
  11   9   1       35.15       35.68     21.19 o 
  12   9   1        3.02      -14.38     20.78 o 
  13   9   1        6.11       -6.17     22.67 o 
   0  10   1       10.43       12.52     13.57 o 
   1  10   1        5.25       -1.25     11.81 o 
   2  10   1        1.06       -3.15      9.96 o 
   3  10   1        1.31        2.80     12.45 o 
   4  10   1        3.89       -2.33     13.34 o 
   5  10   1        0.58       -1.85     14.04 o 
   6  10   1       37.99       42.79     15.48 o 
   7  10   1       33.70       73.71     17.21 o 
   8  10   1       33.30       44.87     17.49 o 
   9  10   1        0.24       -1.43     16.11 o 
  10  10   1       17.20      -21.10     21.10 o 
  11  10   1        0.27      -18.20     20.66 o 
   1  11   1        3.16       -4.66     11.06 o 
   2  11   1        4.65        5.07     12.11 o 
   3  11   1        1.40       -2.12     12.24 o 
   4  11   1       13.50       11.46     17.65 o 
   5  11   1        5.36      -14.94     15.58 o 
   6  11   1        3.21       14.46     20.60 o 
   7  11   1        2.43       10.64     17.76 o 
   8  11   1       10.37       11.46     18.58 o 
   0  12   1        7.75       15.61     23.13 o 
   1  12   1        0.16       -9.51     15.30 o 
   2  12   1        0.00       -4.88     15.15 o 
   3  12   1        1.71        1.06     14.78 o 
   4  12   1        7.27      -15.07     15.07 o 
   1   0   2       40.21        7.25      5.52 o 
   2   0   2     1087.66      982.17     37.23 o 
   3   0   2       60.72       61.40      5.02 o 
   4   0   2     2296.48     2319.86     51.19 o 
   5   0   2      290.69      248.66     11.44 o 
   6   0   2      351.69      339.12     17.27 o 
   7   0   2     1532.93     1502.91     47.16 o 
   8   0   2      695.03      718.88     30.06 o 
   9   0   2      673.99      672.61     39.57 o 
  10   0   2        1.48       10.81     13.04 o 
  11   0   2     1090.87     1092.10     44.66 o 
  12   0   2      173.19      193.02     22.69 o 
  13   0   2        5.89      -15.70     17.59 o 
  14   0   2      139.32      127.90     27.42 o 
  15   0   2      354.58      350.48     44.69 o 
  16   0   2        0.56      -28.35     28.35 o 
  17   0   2        2.71      -17.58     32.87 o 
  18   0   2        0.78        1.22     35.57 o 
  19   0   2        0.99      -24.19     37.28 o 
   1   1   2     1437.15     1337.87     21.45 o 
   2   1   2    20542.45    19287.66    251.86 o 
   3   1   2     8521.25     8178.65    108.05 o 
   4   1   2       86.14       82.69      4.12 o 
   5   1   2     1791.55     1691.56     27.21 o 
   6   1   2     2241.04     2280.48     37.31 o 
   7   1   2     2532.74     2618.04     46.92 o 
   8   1   2      101.27      115.75      6.49 o 
   9   1   2      696.33      761.43     16.96 o 
  10   1   2       43.28       58.96      8.10 o 
  11   1   2        6.63       -7.67      7.67 o 
  12   1   2      382.33      406.22     16.84 o 
  13   1   2       56.86       74.16     16.53 o 
  14   1   2      113.14      114.59     19.06 o 
  15   1   2       59.07       63.37     19.98 o 
  16   1   2        3.80        7.17     21.80 o 
  17   1   2       44.86       11.20     24.05 o 
  18   1   2       23.78      -14.01     24.86 o 
  19   1   2        0.08        2.10     32.12 o 
   0   2   2     7476.96     7953.87    290.52 o 
   1   2   2       62.38       59.40      4.04 o 
   2   2   2    20406.46    20208.38    279.87 o 
   3   2   2     7552.26     7517.14    106.20 o 
   4   2   2      187.46      190.46      5.83 o 
   5   2   2      646.58      568.31     11.73 o 
   6   2   2      177.54      197.97      6.62 o 
   7   2   2      248.83      227.90      8.19 o 
   8   2   2       96.77       93.91      6.71 o 
   9   2   2        0.78       -5.18      5.18 o 
  10   2   2       24.67       14.05      7.10 o 
  11   2   2       30.21       27.51      7.96 o 
  12   2   2       10.10       10.53      8.61 o 
  13   2   2       27.34       35.06     11.82 o 
  14   2   2        9.42       16.55     17.89 o 
  15   2   2       47.42       30.60     16.88 o 
  16   2   2        6.95       -5.62     16.96 o 
  17   2   2        0.29      -18.91     18.91 o 
  18   2   2        1.01      -13.42     24.67 o 
  19   2   2       17.61      -42.53     42.53 o 
   1   3   2      746.87      774.55     19.39 o 
   2   3   2     2118.84     2133.14     34.91 o 
   3   3   2      763.24      814.22     15.95 o 
   4   3   2     3032.37     3044.29     54.67 o 
   5   3   2       28.44       18.47      5.22 o 
   6   3   2      109.40      135.40      7.56 o 
   7   3   2      375.02      466.31     12.24 o 
   8   3   2        8.82        8.38      5.06 o 
   9   3   2      151.15      152.85      9.58 o 
  10   3   2      108.32      109.65      8.72 o 
  11   3   2      398.90      386.03     17.18 o 
  12   3   2       27.27       27.37      9.93 o 
  13   3   2      147.95      137.99     13.00 o 
  14   3   2       40.35       42.19     15.94 o 
  15   3   2      112.25      106.64     18.97 o 
  16   3   2       74.18       55.15     20.51 o 
  17   3   2       17.21       14.34     23.26 o 
  18   3   2        0.16      -22.90     22.90 o 
  19   3   2        2.17      -33.60     33.60 o 
   0   4   2       21.79       23.61     16.50 o 
   1   4   2      203.34      258.23      8.99 o 
   2   4   2     2848.65     3004.47     57.62 o 
   3   4   2      827.20      818.65     18.48 o 
   4   4   2     1883.71     2064.86     37.14 o 
   5   4   2     1500.34     1657.40     33.18 o 
   6   4   2        5.40        3.51      5.25 o 
   7   4   2      462.91      532.83     15.12 o 
   8   4   2      736.56      799.15     22.21 o 
   9   4   2      153.88      163.65     11.14 o 
  10   4   2       23.12       14.34      9.40 o 
  11   4   2       38.57       27.49     10.16 o 
  12   4   2        7.69        1.40      9.77 o 
  13   4   2       93.81       76.26     12.12 o 
  14   4   2       26.02       28.94     14.30 o 
  15   4   2       11.70       -5.63     25.58 o 
  16   4   2        0.03      -14.80     20.14 o 
  17   4   2        2.09      -21.07     21.07 o 
  18   4   2        1.88      -28.26     28.26 o 
   1   5   2        2.32       -4.76      4.76 o 
   2   5   2       34.18       44.03     11.81 o 
   3   5   2        1.69       -5.06      5.06 o 
   4   5   2       42.55       37.71      5.15 o 
   5   5   2        8.47        9.90      5.80 o 
   6   5   2       93.52       83.86      7.32 o 
   7   5   2        8.58       10.25      6.59 o 
   8   5   2       64.07       60.80      7.79 o 
   9   5   2      132.22      115.53     11.27 o 
  10   5   2       17.81       19.50      9.49 o 
  11   5   2        0.00       -2.87     17.85 o 
  12   5   2        0.26       -7.81     14.18 o 
  13   5   2        8.82        3.42     16.18 o 
  14   5   2        5.92       27.85     16.93 o 
  15   5   2        0.08      -25.96     55.60 o 
  16   5   2        2.14      -24.15     31.06 o 
  17   5   2       43.54      -28.78     35.26 o 
   0   6   2      665.96      770.51     22.25 o 
   1   6   2        0.40        0.93      5.64 o 
   2   6   2        3.06        5.03      6.08 o 
   3   6   2        2.57        4.78      6.31 o 
   4   6   2        5.75        1.21      6.06 o 
   5   6   2      642.48      732.98     18.58 o 
   6   6   2      103.46      121.32      9.24 o 
   7   6   2        5.06        7.93      7.25 o 
   8   6   2       27.13       23.04      9.60 o 
   9   6   2        4.19       -1.11      9.66 o 
  10   6   2       18.99       13.04     11.87 o 
  11   6   2      146.87      132.31     19.14 o 
  12   6   2        5.73      -13.56     15.03 o 
  13   6   2       14.23       -7.57     16.46 o 
  14   6   2        2.54       -3.26     17.92 o 
  15   6   2        5.79      -17.01     50.65 o 
  16   6   2        1.39      -17.87     32.57 o 
  17   6   2        3.00       41.06     39.45 o 
   1   7   2      468.44      475.80     13.07 o 
   2   7   2       47.37       47.53      7.68 o 
   3   7   2      414.66      464.31     16.60 o 
   4   7   2      604.28      598.48     19.18 o 
   5   7   2       19.04       14.66     11.55 o 
   6   7   2      222.93      215.73     15.44 o 
   7   7   2       62.42       41.42     11.92 o 
   8   7   2       56.15       60.78     12.83 o 
   9   7   2        9.23       -1.75     13.55 o 
  10   7   2       59.20       66.86     15.10 o 
  11   7   2       58.49       56.57     18.20 o 
  12   7   2        4.45       -0.54     16.78 o 
  13   7   2        9.06       -7.73     22.03 o 
  14   7   2        0.80       23.13     20.61 o 
  15   7   2        0.00      -24.06     30.49 o 
  16   7   2        3.77      -38.15     38.15 o 
   0   8   2        2.57        3.28      8.78 o 
   1   8   2       36.30       36.90      6.94 o 
   2   8   2        0.25       -6.31      7.37 o 
   3   8   2       10.61        8.71     10.41 o 
   4   8   2      199.72      212.08     15.85 o 
   5   8   2        0.36       -9.34     10.77 o 
   6   8   2       29.30       11.13     12.01 o 
   7   8   2       37.68       24.26     12.49 o 
   8   8   2       17.20       17.37     12.52 o 
   9   8   2        9.04       14.21     12.93 o 
  10   8   2       38.66       47.27     14.24 o 
  11   8   2       22.76        8.97     18.26 o 
  12   8   2        8.96        6.14     19.20 o 
  13   8   2        1.56      -17.90     19.51 o 
  14   8   2        2.87       12.29     22.17 o 
   1   9   2       48.70       51.76      9.55 o 
   2   9   2       10.51        7.78      9.01 o 
   3   9   2      108.95      109.24     14.10 o 
   4   9   2       40.73       56.40     13.43 o 
   5   9   2        1.60      -11.72     11.72 o 
   6   9   2      221.98      211.67     18.67 o 
   7   9   2       26.22       -2.14     13.41 o 
   8   9   2       48.96       46.55     15.15 o 
   9   9   2        9.04        1.41     14.54 o 
  10   9   2        9.91       11.23     16.53 o 
  11   9   2        5.88       -1.64     20.34 o 
  12   9   2        0.06      -16.64     21.35 o 
  13   9   2       19.70       -0.56     22.78 o 
   0  10   2      104.42      104.35     16.30 o 
   1  10   2       26.86       15.72     10.73 o 
   2  10   2       39.85       59.23     11.38 o 
   3  10   2       44.74       28.64     11.20 o 
   4  10   2       38.76       28.55     14.06 o 
   5  10   2        8.73        1.92     15.96 o 
   6  10   2       25.96       16.21     14.41 o 
   7  10   2        4.19        7.71     15.69 o 
   8  10   2        4.57        0.45     15.79 o 
   9  10   2        7.80        1.01     16.22 o 
  10  10   2        0.05      -20.21     20.21 o 
  11  10   2        2.53      -18.03     22.48 o 
   1  11   2        0.16       -8.33     10.68 o 
   2  11   2       25.34       32.47     12.36 o 
   3  11   2        1.48      -11.28     12.10 o 
   4  11   2        6.48       13.65     12.86 o 
   5  11   2        0.00      -11.88     13.91 o 
   6  11   2        0.49      -16.62     16.62 o 
   7  11   2        0.03       13.00     17.33 o 
   8  11   2       12.81        8.80     17.95 o 
   0  12   2       18.61       57.28     26.77 o 
   1  12   2        0.44      -16.55     16.55 o 
   2  12   2        9.57       -0.18     17.98 o 
   3  12   2        0.95        5.79     16.40 o 
   4  12   2        0.22        7.64     16.94 o 
   1   1   3     2366.45     2128.93     36.93 o 
   2   1   3      691.46      648.34     10.98 o 
   3   1   3     4336.33     4088.19     58.63 o 
   4   1   3     1352.52     1269.11     19.60 o 
   5   1   3     1434.44     1370.95     22.98 o 
   6   1   3      239.64      256.72     11.83 o 
   7   1   3      134.72      133.31      7.59 o 
   8   1   3      610.98      623.64     17.73 o 
   9   1   3      232.04      214.75     12.79 o 
  10   1   3       82.06       85.37      8.07 o 
  11   1   3        0.99       -6.76      6.90 o 
  12   1   3      125.05      135.58     14.56 o 
  13   1   3      233.55      205.58     15.48 o 
  14   1   3       20.81       10.11     15.58 o 
  15   1   3      167.13      170.24     23.16 o 
  16   1   3        0.01      -15.83     18.54 o 
  17   1   3        2.59        9.50     24.05 o 
  18   1   3        7.81       -9.16     25.47 o 
  19   1   3        0.49      -30.87     30.87 o 
   0   2   3    27624.09    27906.86    699.78 o 
   1   2   3     1504.16     1578.91     27.37 o 
   2   2   3      568.11      564.53     11.41 o 
   3   2   3      963.70      929.98     19.41 o 
   4   2   3      138.76      108.98      5.63 o 
   5   2   3     1115.09     1128.46     19.60 o 
   6   2   3       32.80       24.72      4.63 o 
   7   2   3      839.59      813.83     18.88 o 
   8   2   3     1288.81     1379.98     26.97 o 
   9   2   3      267.53      278.23     10.58 o 
  10   2   3      226.87      242.81     10.53 o 
  11   2   3      366.56      387.87     14.70 o 
  12   2   3      348.13      301.21     19.82 o 
  13   2   3      105.42       91.66     14.39 o 
  14   2   3      329.63      357.25     29.31 o 
  15   2   3       86.29      107.88     21.71 o 
  16   2   3        0.33       16.88     17.83 o 
  17   2   3       55.60       42.21     22.01 o 
  18   2   3        0.13      -20.23     24.34 o 
  19   2   3       21.28      -29.01     30.77 o 
   1   3   3       11.74       11.39      5.03 o 
   2   3   3      393.29      394.41     10.26 o 
   3   3   3     3801.43     3988.31     62.75 o 
   4   3   3        1.29        7.32      3.90 o 
   5   3   3     1186.28     1319.33     27.02 o 
   6   3   3      989.26     1102.10     22.94 o 
   7   3   3      245.15      215.77      8.54 o 
   8   3   3      367.92      374.98     11.95 o 
   9   3   3       35.50       24.02      6.98 o 
  10   3   3        1.38       -0.88      6.73 o 
  11   3   3      360.96      371.28     16.29 o 
  12   3   3       72.50       71.17     11.08 o 
  13   3   3       78.57       91.88     12.12 o 
  14   3   3       62.47       57.35     13.99 o 
  15   3   3       27.23       15.68     16.39 o 
  16   3   3       48.92       68.73     21.21 o 
  17   3   3       27.81        4.30     23.05 o 
  18   3   3        0.35      -23.20     23.20 o 
   0   4   3     3379.69     3481.85     94.18 o 
   1   4   3       19.74       18.18      7.04 o 
   2   4   3        9.68        3.06      4.59 o 
   3   4   3     1650.91     1756.52     32.61 o 
   4   4   3      119.60      132.50     10.29 o 
   5   4   3       74.37       71.00      6.17 o 
   6   4   3       82.27       69.40      6.61 o 
   7   4   3       54.89       53.50      7.13 o 
   8   4   3      527.17      578.07     20.08 o 
   9   4   3      315.18      333.26     14.05 o 
  10   4   3      124.36      107.79     11.11 o 
  11   4   3       38.37       20.73      9.92 o 
  12   4   3       45.26       52.99     11.28 o 
  13   4   3       20.18       -2.15     10.80 o 
  14   4   3       46.09       56.84     19.96 o 
  15   4   3        0.02      -12.28     18.91 o 
  16   4   3       12.68      -15.54     20.03 o 
  17   4   3        2.94       -3.32     22.36 o 
  18   4   3        0.25      -23.07     23.07 o 
   1   5   3      219.39      223.54     10.51 o 
   2   5   3     3578.49     3703.82     71.03 o 
   3   5   3       86.50       97.08     10.16 o 
   4   5   3      832.09      960.49     20.84 o 
   5   5   3      910.60      999.33     21.92 o 
   6   5   3       72.01       74.89      7.31 o 
   7   5   3      242.68      247.26     14.96 o 
   8   5   3       25.42       32.12      8.53 o 
   9   5   3       28.68       19.82      9.02 o 
  10   5   3       46.47       47.22     10.53 o 
  11   5   3       80.69       74.53     14.80 o 
  12   5   3       16.18        6.38     12.90 o 
  13   5   3       77.93       69.55     18.07 o 
  14   5   3        2.40       -3.66     21.52 o 
  15   5   3        3.99       15.82     30.64 o 
  16   5   3       14.52       53.38     35.61 o 
  17   5   3       24.65      -34.08     34.08 o 
   0   6   3     1324.25     1309.38     43.67 o 
   1   6   3      141.62      148.96      9.26 o 
   2   6   3      100.19      113.32      8.44 o 
   3   6   3      294.38      296.94     14.18 o 
   4   6   3       10.67        2.10      6.26 o 
   5   6   3       38.09       40.07      8.46 o 
   6   6   3       27.00       28.41      7.11 o 
   7   6   3       20.40       27.62      7.78 o 
   8   6   3       96.12      112.75     13.64 o 
   9   6   3        7.87       21.40     20.53 o 
  10   6   3        8.95       16.34     13.33 o 
  11   6   3       19.18       42.10     18.37 o 
  12   6   3       20.99       29.55     16.69 o 
  13   6   3       21.45       21.55     17.77 o 
  14   6   3       45.80       40.10     19.44 o 
  15   6   3        5.92       -9.12     37.91 o 
  16   6   3       14.68       16.68     42.90 o 
  17   6   3        0.51       26.09     38.71 o 
   1   7   3       90.70       87.25      9.23 o 
   2   7   3      355.62      352.97     13.77 o 
   3   7   3       45.61       42.28      8.12 o 
   4   7   3      385.57      390.33     15.49 o 
   5   7   3        0.35        2.50      8.78 o 
   6   7   3       34.46       33.87     11.56 o 
   7   7   3        9.97       14.45     10.97 o 
   8   7   3       14.90       15.88     11.22 o 
   9   7   3        0.00      -10.64     10.64 o 
  10   7   3        5.93       20.52     13.52 o 
  11   7   3      151.45      150.61     21.27 o 
  12   7   3        4.05        9.09     17.85 o 
  13   7   3       13.49       22.39     19.53 o 
  14   7   3        7.47        5.24     19.69 o 
  15   7   3       12.03       17.26     34.55 o 
  16   7   3        9.47       -5.83     36.14 o 
   0   8   3      400.01      405.91     34.39 o 
   1   8   3       17.94       13.64      6.94 o 
   2   8   3      615.03      685.62     19.53 o 
   3   8   3      131.28      122.65     11.49 o 
   4   8   3       80.51       94.84     13.12 o 
   5   8   3        9.32        3.51     11.15 o 
   6   8   3        9.59        3.20     11.45 o 
   7   8   3        0.67      -11.07     11.07 o 
   8   8   3        0.24        5.12     12.25 o 
   9   8   3       81.39       84.19     17.29 o 
  10   8   3        9.03       37.71     15.95 o 
  11   8   3        4.38        5.60     18.12 o 
  12   8   3        3.75        1.71     19.70 o 
  13   8   3        8.31       18.89     21.03 o 
  14   8   3        0.06      -12.78     21.71 o 
   1   9   3       25.58       45.34      8.97 o 
   2   9   3       16.59        9.27     10.06 o 
   3   9   3        0.05        2.63     11.18 o 
   4   9   3       16.08       -2.06     11.48 o 
   5   9   3       30.90        3.20     15.80 o 
   6   9   3        0.06      -11.07     12.51 o 
   7   9   3       11.57       -0.56     13.03 o 
   8   9   3       78.57       64.71     15.84 o 
   9   9   3       59.37       47.93     15.91 o 
  10   9   3      145.85      115.67     27.51 o 
  11   9   3       21.08       25.24     21.50 o 
  12   9   3        0.23       -9.71     21.53 o 
  13   9   3        9.29       20.28     23.90 o 
   0  10   3        0.24        2.00     12.94 o 
   1  10   3        1.03       -9.11     10.30 o 
   2  10   3       42.62       27.92     13.84 o 
   3  10   3       11.26        9.99     11.78 o 
   4  10   3       79.90       72.55     15.26 o 
   5  10   3        9.70       10.75     13.92 o 
   6  10   3        0.07       -6.71     14.20 o 
   7  10   3       32.21       62.90     16.48 o 
   8  10   3        5.47      -15.54     15.54 o 
   9  10   3        7.73       -1.03     15.89 o 
  10  10   3        0.87       15.98     22.08 o 
  11  10   3        3.99       10.56     23.08 o 
   1  11   3       43.64       45.36     16.29 o 
   2  11   3        0.37       -1.89     15.07 o 
   3  11   3        0.49      -13.41     13.55 o 
   4  11   3        1.91        0.35     12.37 o 
   5  11   3        0.02       28.04     14.77 o 
   6  11   3        3.08       -7.93     16.46 o 
   7  11   3        0.87       -6.45     16.49 o 
   8  11   3        6.42        4.07     18.23 o 
   0  12   3        0.08       -7.02     24.60 o 
   1  12   3        0.11      -16.81     16.81 o 
   2  12   3        0.26      -14.66     16.55 o 
   3  12   3        3.22        8.99     18.16 o 
   4  12   3        4.55       15.61     19.11 o 
   0   0   4    30250.42    27056.53    613.34 o 
   1   0   4    14703.37    13552.30    347.12 o 
   2   0   4     9923.94     8778.71    182.92 o 
   3   0   4      447.57      359.95     14.36 o 
   4   0   4      244.41      235.45     10.78 o 
   5   0   4     3486.65     3338.10     73.62 o 
   6   0   4     3380.04     3243.02     78.55 o 
   7   0   4      228.96      209.47     12.84 o 
   8   0   4      952.16     1042.31     43.75 o 
   9   0   4      172.82      177.37     24.21 o 
  10   0   4      512.77      516.64     27.39 o 
  11   0   4      158.35      170.15     20.26 o 
  12   0   4       86.48      105.83     15.60 o 
  13   0   4      196.88      167.74     26.46 o 
  14   0   4      512.63      469.67     40.10 o 
  15   0   4      145.29      234.70     39.69 o 
  16   0   4      439.31      453.45     85.92 o 
  17   0   4       51.61       14.74     33.12 o 
  18   0   4        8.78        1.36     49.88 o 
  19   0   4       25.07       31.18     47.00 o 
   1   1   4       17.46       11.85      2.42 o 
   2   1   4     5306.41     4928.29     70.71 o 
   3   1   4     9843.14     9533.97    135.05 o 
   4   1   4     1161.81     1091.30     18.92 o 
   5   1   4        4.65       -4.62      4.62 o 
   6   1   4       10.96       14.94      5.59 o 
   7   1   4      435.40      478.32     14.04 o 
   8   1   4        1.06       -4.15      6.57 o 
   9   1   4      501.67      519.89     18.37 o 
  10   1   4      157.10      134.46     11.76 o 
  11   1   4        3.10        4.04      7.58 o 
  12   1   4      223.05      213.13     14.81 o 
  13   1   4      558.91      538.78     23.37 o 
  14   1   4       17.77       16.48     17.57 o 
  15   1   4       21.67       29.16     19.45 o 
  16   1   4        2.61       -4.64     18.88 o 
  17   1   4        0.16        1.93     23.59 o 
  18   1   4       48.29       93.98     29.42 o 
  19   1   4       24.75       33.57     33.99 o 
   0   2   4    16215.88    15908.67    325.68 o 
   1   2   4      262.18      255.34      7.78 o 
   2   2   4       25.49       26.33      3.64 o 
   3   2   4      967.95      937.39     17.82 o 
   4   2   4     5006.98     5003.60     82.80 o 
   5   2   4      122.48      121.11      7.93 o 
   6   2   4      921.62      969.05     18.79 o 
   7   2   4     1189.23     1194.13     23.36 o 
   8   2   4      145.81      127.08      8.61 o 
   9   2   4      559.60      559.34     16.83 o 
  10   2   4       18.25       18.65      6.69 o 
  11   2   4        0.07       -7.57      7.57 o 
  12   2   4      189.71      184.02     15.48 o 
  13   2   4        0.37      -11.57     11.57 o 
  14   2   4      401.74      380.48     24.49 o 
  15   2   4       47.22       64.92     18.12 o 
  16   2   4       30.92       -6.06     19.10 o 
  17   2   4       16.19       12.57     22.99 o 
  18   2   4        0.61       -2.74     24.77 o 
  19   2   4        8.24      -36.56     45.43 o 
   1   3   4      153.53      152.24      8.55 o 
   2   3   4     4684.77     4658.07     84.83 o 
   3   3   4      320.02      316.87     14.70 o 
   4   3   4     1167.20     1077.66     25.92 o 
   5   3   4      226.05      257.44     10.18 o 
   6   3   4        6.49       10.56      5.51 o 
   7   3   4      440.13      430.55     12.37 o 
   8   3   4      697.48      686.40     17.18 o 
   9   3   4      211.43      197.32      9.48 o 
  10   3   4      287.13      259.81     13.48 o 
  11   3   4      429.05      413.35     17.17 o 
  12   3   4       13.47       11.54      9.74 o 
  13   3   4       74.45      101.67     14.42 o 
  14   3   4      168.92      147.34     16.16 o 
  15   3   4       85.47      112.91     25.29 o 
  16   3   4        1.05      -11.75     18.77 o 
  17   3   4       13.82      -22.04     22.04 o 
  18   3   4        4.34        6.50     26.59 o 
   0   4   4       48.40       35.41      9.19 o 
   1   4   4      150.33      133.22      9.58 o 
   2   4   4     1228.10     1191.29     24.60 o 
   3   4   4      194.69      195.31     10.03 o 
   4   4   4      632.51      705.27     16.48 o 
   5   4   4        0.35       -4.88      4.88 o 
   6   4   4      251.13      255.18     11.19 o 
   7   4   4        6.87        1.01      6.12 o 
   8   4   4       84.22       90.69      8.90 o 
   9   4   4       66.08       62.22      8.76 o 
  10   4   4       15.37       18.03      9.36 o 
  11   4   4      260.19      247.55     15.92 o 
  12   4   4      247.52      256.92     15.16 o 
  13   4   4       28.96       21.44     11.95 o 
  14   4   4       84.00       67.27     15.66 o 
  15   4   4       25.53       19.16     19.56 o 
  16   4   4       60.56       53.99     22.80 o 
  17   4   4        5.96      -21.63     21.63 o 
  18   4   4       30.16       -0.96     24.97 o 
   1   5   4     3348.76     3687.32     83.54 o 
   2   5   4     3019.57     3126.19     60.92 o 
   3   5   4      177.14      178.85     13.53 o 
   4   5   4      987.29     1112.91     23.20 o 
   5   5   4        8.29       -6.01      6.01 o 
   6   5   4        1.14       -4.10      5.82 o 
   7   5   4       25.38       10.33      6.23 o 
   8   5   4      659.70      654.98     20.72 o 
   9   5   4      552.44      594.96     21.37 o 
  10   5   4      589.31      575.32     22.28 o 
  11   5   4       25.75       45.17     13.95 o 
  12   5   4       48.67       47.33     14.94 o 
  13   5   4      172.17      185.84     22.02 o 
  14   5   4       73.62       92.40     24.90 o 
  15   5   4       29.10       29.03     32.44 o 
  16   5   4        9.73       24.69     33.60 o 
  17   5   4        0.06      -18.14     34.99 o 
   0   6   4      312.80      330.52     25.48 o 
   1   6   4      237.91      254.86     12.10 o 
   2   6   4      306.61      332.38     14.08 o 
   3   6   4        0.08        8.97      6.39 o 
   4   6   4        2.37        2.93      5.90 o 
   5   6   4       71.95       80.64      8.19 o 
   6   6   4       40.92       32.26      7.17 o 
   7   6   4       10.40        5.68      7.88 o 
   8   6   4      104.15      113.78     13.01 o 
   9   6   4      158.75      194.87     15.53 o 
  10   6   4        3.66       -2.80     11.46 o 
  11   6   4       38.84       34.63     16.58 o 
  12   6   4        0.88      -14.88     14.88 o 
  13   6   4        0.75       -7.20     16.69 o 
  14   6   4        0.00      -21.02     21.02 o 
  15   6   4       10.78      -21.95     30.01 o 
  16   6   4       35.95       29.86     36.14 o 
   1   7   4       52.40       43.35      8.85 o 
   2   7   4      802.21      857.64     25.88 o 
   3   7   4      116.23      123.34      9.55 o 
   4   7   4       80.60       75.59     10.01 o 
   5   7   4      187.01      214.32     13.33 o 
   6   7   4      347.11      363.00     18.83 o 
   7   7   4       64.53       73.91     12.88 o 
   8   7   4      404.17      402.50     20.46 o 
   9   7   4        5.13       14.34     13.38 o 
  10   7   4       12.08       -1.11     13.40 o 
  11   7   4       20.72       32.75     17.89 o 
  12   7   4       16.97       -7.50     17.15 o 
  13   7   4       29.48        2.30     19.11 o 
  14   7   4        0.13       19.17     20.98 o 
  15   7   4        3.23        3.32     32.40 o 
   0   8   4        6.81      -11.40     14.43 o 
   1   8   4      152.47      142.88     14.64 o 
   2   8   4        1.85        0.26      8.97 o 
   3   8   4       35.10       28.44      9.32 o 
   4   8   4        0.10       -8.46     10.03 o 
   5   8   4       38.79       55.28     12.70 o 
   6   8   4        0.27       -4.49     11.47 o 
   7   8   4      102.46       81.02     14.28 o 
   8   8   4        0.07       -4.07     11.80 o 
   9   8   4        2.48       -1.42     13.79 o 
  10   8   4       34.79       21.46     19.12 o 
  11   8   4       28.46       10.65     25.68 o 
  12   8   4       36.24       27.43     20.50 o 
  13   8   4        1.48      -12.62     20.62 o 
  14   8   4        4.58      -14.75     22.64 o 
   1   9   4       69.89       68.99     14.20 o 
   2   9   4       38.58       27.80     12.83 o 
   3   9   4       33.06       44.26     10.99 o 
   4   9   4        8.02       -3.96     11.47 o 
   5   9   4        0.26       -8.54     12.10 o 
   6   9   4        8.19      -12.23     12.54 o 
   7   9   4        1.24       20.96     13.61 o 
   8   9   4        0.71        9.33     13.56 o 
   9   9   4       10.80       18.27     16.60 o 
  10   9   4        9.92       19.87     20.02 o 
  11   9   4        0.52      -20.06     20.06 o 
  12   9   4        0.26       17.56     21.32 o 
  13   9   4        0.37       30.21     24.90 o 
   0  10   4      179.35      197.77     27.34 o 
   1  10   4        3.87      -13.15     13.15 o 
   2  10   4       43.77       39.13     17.01 o 
   3  10   4       20.14       18.87     14.28 o 
   4  10   4        2.70        0.76     13.86 o 
   5  10   4       32.64       27.78     20.61 o 
   6  10   4        5.64       -1.44     14.13 o 
   7  10   4       28.39       21.75     15.35 o 
   8  10   4        1.11      -11.10     15.31 o 
   9  10   4        1.71      -13.61     17.97 o 
  10  10   4       20.78        4.68     30.58 o 
  11  10   4        3.28        1.61     23.24 o 
   1  11   4       16.58       45.74     16.38 o 
   2  11   4        0.59        3.86     17.49 o 
   3  11   4        0.17        0.01     13.30 o 
   4  11   4        1.75       16.92     14.30 o 
   5  11   4        5.91        6.70     14.00 o 
   6  11   4       21.98        0.73     16.08 o 
   7  11   4        3.48        6.16     18.37 o 
   8  11   4       18.18       39.27     19.38 o 
   0  12   4       59.86       51.18     27.72 o 
   1  12   4        2.74        2.34     18.02 o 
   2  12   4       11.05        7.38     18.07 o 
   3  12   4        0.01      -10.10     18.19 o 
   4  12   4        5.55       31.55     24.87 o 
   1   1   5      573.36      477.13     10.45 o 
   2   1   5     7759.45     7292.30    100.26 o 
   3   1   5      703.02      706.03     13.52 o 
   4   1   5      109.24      126.72      6.19 o 
   5   1   5      185.00      180.87      7.96 o 
   6   1   5      331.54      337.39     11.11 o 
   7   1   5       62.11       75.67      7.56 o 
   8   1   5       40.41       29.21      7.16 o 
   9   1   5       46.26       46.47      8.39 o 
  10   1   5       16.51       12.71      9.48 o 
  11   1   5      389.35      387.35     18.62 o 
  12   1   5      271.23      283.42     16.90 o 
  13   1   5       29.26       55.92     13.41 o 
  14   1   5      195.55      238.45     23.56 o 
  15   1   5      152.39      188.14     23.56 o 
  16   1   5        0.66       14.13     19.88 o 
  17   1   5        0.04       13.46     24.10 o 
  18   1   5        0.88      -23.97     25.27 o 
  19   1   5        0.20      -29.23     33.82 o 
   0   2   5     3055.33     2943.89     61.71 o 
   1   2   5       15.45       15.18      3.53 o 
   2   2   5      592.06      554.46     12.63 o 
   3   2   5     3189.12     3098.44     58.31 o 
   4   2   5     1564.79     1632.58     31.95 o 
   5   2   5      382.76      427.09     12.53 o 
   6   2   5       36.79       38.98      6.41 o 
   7   2   5     1042.88     1065.85     22.99 o 
   8   2   5       88.67       80.23      7.14 o 
   9   2   5       65.11       66.19     11.00 o 
  10   2   5        7.39       15.93     10.67 o 
  11   2   5      340.84      329.41     16.69 o 
  12   2   5      395.38      395.68     19.88 o 
  13   2   5       38.56       47.31     25.64 o 
  14   2   5        4.07        3.38     15.27 o 
  15   2   5        1.51        6.13     16.37 o 
  16   2   5        0.87      -18.52     18.52 o 
  17   2   5       24.11        6.80     23.51 o 
  18   2   5        4.18      -16.08     24.78 o 
  19   2   5        5.90      -31.01     31.01 o 
   1   3   5     3533.39     3475.98     74.62 o 
   2   3   5      180.78      188.71      7.56 o 
   3   3   5      838.65      857.00     21.03 o 
   4   3   5      315.33      277.89     14.72 o 
   5   3   5       14.81       25.26      5.99 o 
   6   3   5       82.42       69.11      7.04 o 
   7   3   5        1.46        1.28      6.22 o 
   8   3   5      222.69      224.93     10.37 o 
   9   3   5      310.72      331.56     12.38 o 
  10   3   5       72.48       61.58      9.91 o 
  11   3   5       30.27       26.05     10.12 o 
  12   3   5        0.90        2.45     11.67 o 
  13   3   5       51.65       46.44     13.58 o 
  14   3   5      118.52      150.52     16.42 o 
  15   3   5       41.47       11.57     18.57 o 
  16   3   5        5.57       -7.87     18.78 o 
  17   3   5        1.01      -21.88     21.88 o 
  18   3   5        4.01       16.01     41.52 o 
   0   4   5      825.09      892.39     31.90 o 
   1   4   5      164.47      137.79     10.81 o 
   2   4   5       13.51        5.32      5.19 o 
   3   4   5      144.12      134.31      9.24 o 
   4   4   5       74.74       76.64      6.36 o 
   5   4   5       19.88       24.10      6.13 o 
   6   4   5       72.08       77.44      8.29 o 
   7   4   5      200.59      231.04     14.25 o 
   8   4   5        4.27        4.56      8.07 o 
   9   4   5      169.42      182.52     11.24 o 
  10   4   5      575.53      591.43     20.04 o 
  11   4   5       25.63       23.83     11.70 o 
  12   4   5      225.07      248.59     16.96 o 
  13   4   5        5.76        3.23     11.58 o 
  14   4   5       77.07       44.14     15.52 o 
  15   4   5       23.91       26.35     19.40 o 
  16   4   5       26.47       20.76     29.29 o 
  17   4   5        4.89      -22.21     29.14 o 
  18   4   5        0.04      -23.27     23.27 o 
   1   5   5      346.65      321.59     15.00 o 
   2   5   5        0.43       -6.06      6.06 o 
   3   5   5        5.20        2.56      5.40 o 
   4   5   5       81.07       83.24      6.63 o 
   5   5   5       18.20       33.16      6.27 o 
   6   5   5      273.90      271.48     11.51 o 
   7   5   5      446.28      422.59     15.34 o 
   8   5   5      239.45      231.42     14.09 o 
   9   5   5      270.70      290.16     15.55 o 
  10   5   5       97.76      130.40     13.62 o 
  11   5   5       22.52       25.62     13.89 o 
  12   5   5       45.73       56.05     15.77 o 
  13   5   5      267.55      323.86     25.95 o 
  14   5   5        5.91        8.01     21.71 o 
  15   5   5        1.45        9.12     31.02 o 
  16   5   5       62.79      123.98     39.61 o 
  17   5   5        3.75      -35.19     36.00 o 
   0   6   5      180.67      238.27     17.26 o 
   1   6   5       15.34        9.37      8.46 o 
   2   6   5       84.39       73.66      8.40 o 
   3   6   5      209.82      201.48     10.20 o 
   4   6   5      185.08      176.59     10.28 o 
   5   6   5      388.33      405.80     22.94 o 
   6   6   5       81.98       78.42      8.16 o 
   7   6   5      149.65      145.65     13.72 o 
   8   6   5      271.34      266.89     16.93 o 
   9   6   5       78.35       85.85     13.45 o 
  10   6   5      248.11      220.56     18.15 o 
  11   6   5        7.24       11.13     15.83 o 
  12   6   5        6.41       -4.59     16.75 o 
  13   6   5       24.92       27.22     17.80 o 
  14   6   5       24.54       -4.94     22.09 o 
  15   6   5        3.87        2.51     31.73 o 
  16   6   5       13.33      -29.42     33.71 o 
   1   7   5        2.34       -4.75      7.96 o 
   2   7   5       33.21       44.36      8.54 o 
   3   7   5       15.18       10.97      6.99 o 
   4   7   5        3.26       -6.36      8.05 o 
   5   7   5       24.37       27.92      9.56 o 
   6   7   5      161.97      145.31     16.46 o 
   7   7   5      159.46      171.76     15.11 o 
   8   7   5      349.37      367.63     22.06 o 
   9   7   5       49.71       41.88     13.87 o 
  10   7   5       18.27        2.97     13.23 o 
  11   7   5       80.53       90.73     19.59 o 
  12   7   5        0.16      -17.16     17.16 o 
  13   7   5       10.96        8.92     19.30 o 
  14   7   5       25.28        2.06     20.99 o 
  15   7   5        8.92       -2.11     32.37 o 
   0   8   5        2.16        2.92     17.37 o 
   1   8   5       54.80       57.72     12.34 o 
   2   8   5        8.45        3.09      8.65 o 
   3   8   5      284.79      307.26     17.46 o 
   4   8   5        5.15      -10.11     10.11 o 
   5   8   5      158.41      132.97     14.42 o 
   6   8   5        0.31      -11.01     11.01 o 
   7   8   5        1.29        9.23     11.91 o 
   8   8   5        0.50      -12.55     12.55 o 
   9   8   5       23.28       31.15     15.59 o 
  10   8   5        1.87       -6.04     17.60 o 
  11   8   5        5.01        5.51     18.20 o 
  12   8   5       63.80       81.50     22.61 o 
  13   8   5        2.27       48.27     22.79 o 
  14   8   5       13.68        4.93     23.24 o 
   1   9   5        4.74        9.68     12.37 o 
   2   9   5        0.06      -11.41     11.41 o 
   3   9   5       82.07       72.96     14.79 o 
   4   9   5       27.12       39.55     12.19 o 
   5   9   5        2.28        0.38     11.89 o 
   6   9   5        5.94        5.56     12.51 o 
   7   9   5        1.80       11.19     13.55 o 
   8   9   5        0.04       -2.85     13.44 o 
   9   9   5       19.63       30.81     17.01 o 
  10   9   5       14.96       18.10     19.72 o 
  11   9   5        0.70       14.28     20.76 o 
  12   9   5        9.31       30.00     22.18 o 
  13   9   5        1.94        2.69     23.74 o 
   0  10   5       14.54        8.11     19.47 o 
   1  10   5       30.19       35.41     14.76 o 
   2  10   5        0.08       -6.88     13.25 o 
   3  10   5       36.35       39.43     15.37 o 
   4  10   5        0.14       -8.92     13.86 o 
   5  10   5        1.55      -12.65     12.93 o 
   6  10   5        1.85       -3.43     13.90 o 
   7  10   5        0.71       -1.54     14.69 o 
   8  10   5       21.76        7.59     15.79 o 
   9  10   5        0.23      -17.25     19.68 o 
  10  10   5        0.16       13.90     22.19 o 
  11  10   5        0.77        0.19     22.85 o 
   1  11   5        0.79       -9.66     14.35 o 
   2  11   5        0.47      -12.10     15.26 o 
   3  11   5        0.13       14.81     16.26 o 
   4  11   5        6.66       -7.40     13.79 o 
   5  11   5       15.18        9.81     16.54 o 
   6  11   5        7.98       13.57     16.44 o 
   7  11   5        0.84        9.56     16.88 o 
   8  11   5        0.70      -17.55     17.55 o 
   0  12   5        3.62      -22.87     24.05 o 
   1  12   5        0.50       -6.82     17.72 o 
   2  12   5        2.04      -15.51     17.33 o 
   3  12   5        0.00       -9.74     18.27 o 
   0   0   6     8256.18     7768.40    198.16 o 
   1   0   6     2334.14     2129.93     47.67 o 
   2   0   6     3415.38     3163.35     68.82 o 
   3   0   6       85.72       87.53      8.03 o 
   4   0   6     2784.51     2716.53     70.66 o 
   5   0   6      231.31      222.59     12.92 o 
   6   0   6     1724.68     1712.94     46.08 o 
   7   0   6        0.62        2.49      6.85 o 
   8   0   6        0.15       -6.80      6.80 o 
   9   0   6     2967.39     2889.27     83.02 o 
  10   0   6      515.72      458.36     29.43 o 
  11   0   6        0.02       13.37     18.86 o 
  12   0   6       94.54       84.64     20.19 o 
  13   0   6        1.30        9.87     21.78 o 
  14   0   6       40.44       43.15     24.49 o 
  15   0   6       22.00       59.01     30.08 o 
  16   0   6      210.38      259.68     43.76 o 
  17   0   6        2.45       -2.87     33.08 o 
  18   0   6       28.27       26.04     38.51 o 
  19   0   6       46.84       18.40     45.42 o 
   1   1   6      408.41      403.02      9.68 o 
   2   1   6      115.51      105.20      5.08 o 
   3   1   6      920.44      930.38     16.75 o 
   4   1   6      245.41      206.33      8.96 o 
   5   1   6      889.36      937.55     20.39 o 
   6   1   6     2965.78     3175.90     55.89 o 
   7   1   6      934.07      978.91     23.53 o 
   8   1   6      219.38      218.70     11.40 o 
   9   1   6      189.15      152.20     10.52 o 
  10   1   6       12.69       11.74      8.59 o 
  11   1   6      816.01      896.65     29.17 o 
  12   1   6      397.49      415.02     27.03 o 
  13   1   6      893.74      897.46     30.01 o 
  14   1   6      177.82      174.02     21.90 o 
  15   1   6       87.06       63.08     19.98 o 
  16   1   6      134.04      155.79     24.65 o 
  17   1   6       11.76        2.17     21.45 o 
  18   1   6       62.70      108.16     35.18 o 
  19   1   6        1.08      -19.39     32.86 o 
   0   2   6     1350.89     1301.91     33.53 o 
   1   2   6      908.66      888.79     16.97 o 
   2   2   6     6371.21     5983.57    101.96 o 
   3   2   6      783.57      686.96     22.62 o 
   4   2   6      755.79      886.89     21.70 o 
   5   2   6      124.91      142.36      8.47 o 
   6   2   6       21.27       36.87      7.20 o 
   7   2   6        4.86       -3.51      7.50 o 
   8   2   6      179.60      182.77     10.59 o 
   9   2   6      127.64      130.55     12.51 o 
  10   2   6      387.22      361.34     18.09 o 
  11   2   6      545.50      569.08     23.14 o 
  12   2   6      566.67      605.34     24.33 o 
  13   2   6        5.68       -0.99     12.48 o 
  14   2   6      114.46      115.25     19.82 o 
  15   2   6       45.00       59.78     19.89 o 
  16   2   6       34.29       34.15     20.49 o 
  17   2   6        1.58       -9.86     23.15 o 
  18   2   6       13.64      -18.62     24.85 o 
  19   2   6       30.41       13.47     51.54 o 
   1   3   6      256.99      300.83     11.24 o 
   2   3   6       23.36       24.74      5.24 o 
   3   3   6      952.66      886.49     20.91 o 
   4   3   6       66.30       58.94      7.30 o 
   5   3   6      633.54      626.73     18.88 o 
   6   3   6      199.40      203.04     11.08 o 
   7   3   6        0.07       -5.91      5.91 o 
   8   3   6       39.53       32.40      6.87 o 
   9   3   6       80.35       91.61      8.79 o 
  10   3   6        7.84       19.55      9.42 o 
  11   3   6      261.72      280.95     17.39 o 
  12   3   6      339.02      369.94     22.36 o 
  13   3   6       50.87       52.42     13.92 o 
  14   3   6      227.22      261.52     19.04 o 
  15   3   6      117.18      134.12     21.22 o 
  16   3   6        9.02        3.79     18.98 o 
  17   3   6       15.14       10.24     23.71 o 
  18   3   6        0.05      -12.40     28.19 o 
   0   4   6      435.82      412.05     22.42 o 
   1   4   6       44.55       44.36      6.88 o 
   2   4   6     1702.63     1757.41     41.32 o 
   3   4   6      869.76      904.58     21.03 o 
   4   4   6       76.83       81.39      7.22 o 
   5   4   6      130.13      169.82      9.40 o 
   6   4   6        6.99       10.59      5.52 o 
   7   4   6       18.81       14.56      7.35 o 
   8   4   6        4.97        3.54      7.43 o 
   9   4   6       41.34       52.86      8.98 o 
  10   4   6      292.86      283.98     14.70 o 
  11   4   6      161.68      155.13     14.54 o 
  12   4   6     1101.51     1151.86     39.18 o 
  13   4   6        9.16        6.70     16.29 o 
  14   4   6        9.26       -5.45     14.31 o 
  15   4   6       55.79       22.44     23.62 o 
  16   4   6       31.77       16.98     21.14 o 
  17   4   6        7.95      -20.42     20.42 o 
  18   4   6       24.86       -9.58     29.90 o 
   1   5   6       84.40       93.10      8.67 o 
   2   5   6       38.51       49.06      8.18 o 
   3   5   6      601.49      645.89     18.15 o 
   4   5   6      379.24      346.29     12.57 o 
   5   5   6        3.58       -1.13      5.98 o 
   6   5   6        7.03       12.59      7.00 o 
   7   5   6        0.08       -0.33      7.42 o 
   8   5   6       34.60       24.87      9.17 o 
   9   5   6       26.11       32.67     10.18 o 
  10   5   6      247.62      254.81     16.85 o 
  11   5   6       36.23       43.14     14.79 o 
  12   5   6        2.11       -4.19     14.00 o 
  13   5   6        0.86      -10.73     15.64 o 
  14   5   6       63.29       52.16     50.46 o 
  15   5   6       18.09       32.92     31.17 o 
  16   5   6       18.44        0.37     33.84 o 
  17   5   6       12.55      -34.48     34.48 o 
   0   6   6       44.21       32.47     11.78 o 
   1   6   6       11.58        8.26      7.51 o 
   2   6   6        0.26       -5.97      6.58 o 
   3   6   6       53.58       46.56      7.18 o 
   4   6   6      342.65      357.77     14.09 o 
   5   6   6      152.14      148.92      9.93 o 
   6   6   6       23.12       23.42      7.92 o 
   7   6   6      444.03      468.33     22.23 o 
   8   6   6       57.36       66.43     12.54 o 
   9   6   6        3.04      -10.92     10.92 o 
  10   6   6      326.04      334.24     21.20 o 
  11   6   6        0.15      -12.99     15.52 o 
  12   6   6       80.80       54.28     18.90 o 
  13   6   6        0.82        4.97     17.38 o 
  14   6   6        2.00       -7.91     24.12 o 
  15   6   6       12.86       41.74     34.70 o 
  16   6   6        5.75      -29.73     32.95 o 
   1   7   6       22.33        2.09      8.50 o 
   2   7   6      161.80      159.16      9.94 o 
   3   7   6        0.97       16.08      9.31 o 
   4   7   6     1237.32     1249.55     38.82 o 
   5   7   6       34.66       34.22     11.15 o 
   6   7   6      330.40      347.58     18.98 o 
   7   7   6        2.89        7.24     12.33 o 
   8   7   6       22.63       23.72     13.37 o 
   9   7   6      210.59      212.93     18.89 o 
  10   7   6       63.02       73.58     24.21 o 
  11   7   6        6.76       16.36     17.49 o 
  12   7   6        1.19       28.20     18.96 o 
  13   7   6        1.07      -12.26     18.71 o 
  14   7   6       26.66       27.32     26.22 o 
  15   7   6       37.46       39.51     36.67 o 
   0   8   6       30.70       18.30     17.00 o 
   1   8   6       18.12       -0.93     11.32 o 
   2   8   6        4.89        7.35     11.59 o 
   3   8   6       16.72       23.84     10.42 o 
   4   8   6       36.27       18.53     10.88 o 
   5   8   6       43.53       26.20     11.98 o 
   6   8   6       60.87       70.29     13.57 o 
   7   8   6       10.07       11.24     12.35 o 
   8   8   6        0.23       -9.78     13.80 o 
   9   8   6        0.01      -11.77     14.05 o 
  10   8   6       28.54       25.96     18.32 o 
  11   8   6        1.72       23.45     20.12 o 
  12   8   6        8.34       -5.95     19.95 o 
  13   8   6        1.85       -5.29     20.89 o 
  14   8   6        8.20      -17.44     27.35 o 
   1   9   6       10.35       11.48     12.86 o 
   2   9   6       34.35       25.86     13.24 o 
   3   9   6       35.68       34.67     13.39 o 
   4   9   6      194.86      173.62     20.29 o 
   5   9   6        8.65       -9.51     11.56 o 
   6   9   6      124.85      145.78     16.50 o 
   7   9   6       50.18       49.13     14.46 o 
   8   9   6       30.73       45.28     16.84 o 
   9   9   6       27.62       23.17     17.14 o 
  10   9   6       26.76       10.81     19.56 o 
  11   9   6        0.00       -9.62     20.02 o 
  12   9   6        8.81       44.77     23.30 o 
   0  10   6       52.16       12.43     20.86 o 
   1  10   6        6.29       -6.33     15.22 o 
   2  10   6       14.74       -2.06     14.31 o 
   3  10   6       20.09        3.51     14.16 o 
   4  10   6       18.28        6.17     14.22 o 
   5  10   6       15.03        3.69     16.83 o 
   6  10   6        5.29       10.28     14.40 o 
   7  10   6        1.43      -14.27     14.27 o 
   8  10   6        8.75        6.81     17.04 o 
   9  10   6        0.18       -3.90     19.64 o 
  10  10   6       24.85       31.99     23.10 o 
   1  11   6       32.50       14.74     16.90 o 
   2  11   6        0.03      -13.74     16.10 o 
   3  11   6        0.68       10.98     16.26 o 
   4  11   6        2.84        3.17     16.29 o 
   5  11   6        5.12      -13.34     16.15 o 
   6  11   6       19.75        2.53     16.87 o 
   7  11   6       17.41       16.67     17.05 o 
   8  11   6       20.29       32.08     20.17 o 
   0  12   6        1.28        8.52     26.09 o 
   1  12   6        0.44      -17.47     17.47 o 
   2  12   6        0.32        3.31     17.97 o 
   1   1   7      922.49      886.32     15.64 o 
   2   1   7     1384.91     1274.14     22.02 o 
   3   1   7      168.72      133.67      7.01 o 
   4   1   7     3060.16     3119.56     57.15 o 
   5   1   7      169.50      155.96      8.87 o 
   6   1   7        1.66       -5.73      6.43 o 
   7   1   7      221.96      197.18     11.42 o 
   8   1   7      409.30      398.15     16.22 o 
   9   1   7      381.58      370.08     13.01 o 
  10   1   7      117.36      101.52     10.67 o 
  11   1   7      516.50      521.98     21.16 o 
  12   1   7       47.23       58.23     14.33 o 
  13   1   7        0.08       -2.31     14.55 o 
  14   1   7      141.62      200.92     22.90 o 
  15   1   7        0.10        4.31     18.09 o 
  16   1   7       14.84       12.47     19.86 o 
  17   1   7        2.48      -10.06     21.38 o 
  18   1   7        9.84       33.21     31.95 o 
  19   1   7        2.35      -36.48     36.48 o 
   0   2   7      503.00      492.39     14.82 o 
   1   2   7        2.26       -2.22      3.91 o 
   2   2   7      199.53      191.25     12.68 o 
   3   2   7      103.66      101.16      7.77 o 
   4   2   7     1868.51     1892.74     39.12 o 
   5   2   7      613.63      561.13     16.57 o 
   6   2   7      205.61      186.74     10.17 o 
   7   2   7      247.32      258.99     12.11 o 
   8   2   7       22.35       42.65     10.66 o 
   9   2   7      301.37      281.60     13.39 o 
  10   2   7      310.94      313.53     17.31 o 
  11   2   7      128.37      131.44     14.82 o 
  12   2   7      294.60      335.26     23.47 o 
  13   2   7      227.98      215.80     18.14 o 
  14   2   7       13.72        0.54     16.60 o 
  15   2   7      114.61      119.24     21.43 o 
  16   2   7       63.22       34.44     23.13 o 
  17   2   7        5.16       -3.12     28.01 o 
  18   2   7        0.91      -24.86     24.86 o 
   1   3   7      700.44      755.37     19.88 o 
   2   3   7      426.13      441.01     16.73 o 
   3   3   7      396.81      423.29     19.56 o 
   4   3   7     1071.42     1112.49     27.88 o 
   5   3   7      234.71      236.31     11.37 o 
   6   3   7        0.20       -6.62      6.62 o 
   7   3   7       11.96        9.96      7.63 o 
   8   3   7       70.67       78.74      9.53 o 
   9   3   7     1140.76     1131.48     29.12 o 
  10   3   7      723.99      720.85     23.50 o 
  11   3   7     1919.94     2059.04     51.12 o 
  12   3   7       43.49       36.04     13.75 o 
  13   3   7      304.28      315.36     21.74 o 
  14   3   7       36.19       45.81     16.00 o 
  15   3   7       12.15      -20.99     20.99 o 
  16   3   7       26.87       34.46     20.45 o 
  17   3   7        0.26        1.96     22.73 o 
  18   3   7       10.89       -4.21     27.77 o 
   0   4   7      195.37      164.86     15.48 o 
   1   4   7       49.99       39.84      5.91 o 
   2   4   7      345.39      317.24     13.76 o 
   3   4   7      769.29      776.20     25.09 o 
   4   4   7      820.96      799.45     24.69 o 
   5   4   7      748.61      763.92     20.54 o 
   6   4   7       57.71       58.06     10.37 o 
   7   4   7        0.75       -4.52      7.36 o 
   8   4   7       28.26       30.26      8.53 o 
   9   4   7       80.65       77.76     10.63 o 
  10   4   7      223.40      214.91     13.97 o 
  11   4   7       67.53       48.08     14.63 o 
  12   4   7       63.38       80.07     18.02 o 
  13   4   7      214.71      230.14     25.88 o 
  14   4   7       21.78       35.85     18.60 o 
  15   4   7       72.90       57.13     27.53 o 
  16   4   7        3.52      -17.59     37.67 o 
  17   4   7        2.07      -26.97     26.97 o 
  18   4   7        0.72      -20.04     64.29 o 
   1   5   7       48.56       39.02      6.48 o 
   2   5   7      186.29      202.87     12.18 o 
   3   5   7       33.68       25.95      6.71 o 
   4   5   7       53.18       52.78      7.84 o 
   5   5   7       10.06       10.64      6.51 o 
   6   5   7     1215.16     1210.82     29.60 o 
   7   5   7      179.21      186.77     11.66 o 
   8   5   7      623.60      606.03     23.81 o 
   9   5   7      304.69      287.35     17.32 o 
  10   5   7        1.50        2.18     10.67 o 
  11   5   7      385.90      448.03     25.15 o 
  12   5   7       11.31       20.54     15.40 o 
  13   5   7      113.44       72.55     24.97 o 
  14   5   7       21.48      -22.16     22.16 o 
  15   5   7        2.07      -20.01     30.30 o 
  16   5   7       38.79       70.24     41.88 o 
  17   5   7       11.23       11.64     36.78 o 
   0   6   7       42.86       34.63     11.67 o 
   1   6   7       67.52       49.12      8.95 o 
   2   6   7       76.05      106.63      9.41 o 
   3   6   7      151.95      137.70      9.87 o 
   4   6   7       44.07       47.00      8.32 o 
   5   6   7       28.60       37.09      8.57 o 
   6   6   7       40.93       33.08      8.47 o 
   7   6   7       27.16       20.78     11.36 o 
   8   6   7        0.03       -7.39     10.77 o 
   9   6   7       17.58       22.13     12.07 o 
  10   6   7      210.46      213.77     18.60 o 
  11   6   7        0.00        6.43     16.41 o 
  12   6   7       22.21       17.41     17.66 o 
  13   6   7        2.25        3.63     18.32 o 
  14   6   7       25.12        1.36     23.69 o 
  15   6   7        2.76      -30.12     46.51 o 
  16   6   7       33.20       96.47     40.05 o 
   1   7   7       86.31      101.69     12.79 o 
   2   7   7       12.66       15.46     10.47 o 
   3   7   7       71.54       77.39     11.09 o 
   4   7   7       32.82       31.69      9.46 o 
   5   7   7      515.07      487.35     21.65 o 
   6   7   7      110.84       88.60     14.70 o 
   7   7   7      111.70      108.93     16.97 o 
   8   7   7      110.89      100.71     16.11 o 
   9   7   7        0.65        2.83     13.31 o 
  10   7   7       11.59       -0.60     13.82 o 
  11   7   7        0.00      -13.37     16.32 o 
  12   7   7        6.40       -0.70     18.32 o 
  13   7   7        7.98       17.07     19.98 o 
  14   7   7        0.00       -6.63     24.91 o 
  15   7   7        5.66        8.71     35.76 o 
   0   8   7        0.43       -8.68     15.77 o 
   1   8   7       35.41       53.70     13.13 o 
   2   8   7      133.55      117.28     14.89 o 
   3   8   7      177.01      188.13     16.49 o 
   4   8   7       68.80       70.89     12.16 o 
   5   8   7       12.99       -9.75     11.62 o 
   6   8   7       46.06       55.17     13.40 o 
   7   8   7       14.86        0.94     13.34 o 
   8   8   7        3.08      -13.13     13.13 o 
   9   8   7       44.67       58.17     16.44 o 
  10   8   7       49.37       66.82     19.64 o 
  11   8   7        7.05        5.88     18.32 o 
  12   8   7       96.31      125.14     24.50 o 
  13   8   7       24.83       29.47     22.40 o 
  14   8   7       32.28       19.36     29.01 o 
   1   9   7        2.59        2.59     12.63 o 
   2   9   7       16.25       15.19     13.18 o 
   3   9   7        6.71       13.69     13.20 o 
   4   9   7        1.32       -2.67     12.82 o 
   5   9   7       80.27       73.45     13.68 o 
   6   9   7       17.35       14.01     12.89 o 
   7   9   7       33.24       11.46     14.90 o 
   8   9   7       14.42       13.80     15.94 o 
   9   9   7        4.82        8.68     16.51 o 
  10   9   7       15.21       10.72     19.97 o 
  11   9   7        1.57        9.79     20.79 o 
  12   9   7        1.52        1.44     22.17 o 
   0  10   7        7.86      -18.67     18.67 o 
   1  10   7       54.28       62.00     16.26 o 
   2  10   7        0.42      -13.68     13.68 o 
   3  10   7       51.23       45.11     16.25 o 
   4  10   7        1.29        8.38     14.48 o 
   5  10   7       12.23       -8.94     14.69 o 
   6  10   7        1.59       -5.45     13.72 o 
   7  10   7        6.36        3.96     15.94 o 
   8  10   7       23.83       24.15     17.65 o 
   9  10   7        7.80       41.14     21.53 o 
  10  10   7        0.62       -6.00     21.67 o 
   1  11   7       11.50       -2.37     16.10 o 
   2  11   7        9.65        7.10     16.62 o 
   3  11   7        2.43       -7.30     15.92 o 
   4  11   7        9.50       -1.38     16.59 o 
   5  11   7        0.76        1.36     16.80 o 
   6  11   7        1.54       -2.26     16.77 o 
   7  11   7        0.58       -4.79     22.46 o 
   0  12   7       17.40        5.82     26.96 o 
   1  12   7        0.01       -8.63     17.68 o 
   0   0   8     6428.58     6191.62    160.15 o 
   1   0   8     1044.98      940.21     20.77 o 
   2   0   8     2774.44     2649.93     65.60 o 
   3   0   8       22.58       13.93      7.83 o 
   4   0   8    11593.40    11840.65    272.96 o 
   5   0   8     7920.07     8584.18    200.36 o 
   6   0   8     6643.28     6889.89    209.65 o 
   7   0   8      993.92      973.71     31.49 o 
   8   0   8      417.43      455.31     20.02 o 
   9   0   8       52.14       52.42     10.27 o 
  10   0   8     2474.22     2501.86     75.09 o 
  11   0   8       60.74       56.26     17.92 o 
  12   0   8      154.14      171.54     25.95 o 
  13   0   8      102.48      173.43     32.19 o 
  14   0   8       91.34      100.41     26.46 o 
  15   0   8      270.47      269.22     42.79 o 
  16   0   8       16.65       22.60     32.30 o 
  17   0   8       81.57       40.80     38.23 o 
  18   0   8       20.47       14.19     54.14 o 
   1   1   8      255.30      268.93      7.93 o 
   2   1   8        0.61       -3.84      3.91 o 
   3   1   8      216.34      214.52      9.43 o 
   4   1   8      247.97      245.03     11.46 o 
   5   1   8     1143.36     1274.58     29.27 o 
   6   1   8        0.32        1.63      6.71 o 
   7   1   8     2459.70     2581.64     53.74 o 
   8   1   8      550.34      536.32     21.66 o 
   9   1   8      173.06      167.66     10.31 o 
  10   1   8      693.89      720.57     21.66 o 
  11   1   8       39.65       36.03     12.28 o 
  12   1   8        5.30        2.76     12.82 o 
  13   1   8        4.41       18.74     15.19 o 
  14   1   8       21.07       19.73     17.49 o 
  15   1   8       45.81       40.68     19.54 o 
  16   1   8       53.47       68.50     23.15 o 
  17   1   8       17.89      -17.84     27.47 o 
  18   1   8       43.36       44.95     28.08 o 
   0   2   8     2758.96     2568.42     88.47 o 
   1   2   8      105.56      114.36      7.44 o 
   2   2   8       53.31       56.51      8.10 o 
   3   2   8     1008.46     1021.48     27.42 o 
   4   2   8     2118.89     2283.97     49.44 o 
   5   2   8        0.81        9.12      6.13 o 
   6   2   8     2577.47     2635.47     53.57 o 
   7   2   8       23.86       23.13      7.99 o 
   8   2   8      201.50      179.42     12.89 o 
   9   2   8      226.45      241.38     15.23 o 
  10   2   8      624.11      616.22     24.03 o 
  11   2   8       20.71        3.17     13.25 o 
  12   2   8      290.06      274.63     20.43 o 
  13   2   8        8.43       22.73     15.41 o 
  14   2   8        0.41       10.92     17.11 o 
  15   2   8      168.64      174.16     23.19 o 
  16   2   8       35.13       44.90     23.45 o 
  17   2   8       33.32       66.62     31.80 o 
  18   2   8        4.35      -24.83     24.83 o 
   1   3   8     1044.16     1028.24     23.47 o 
   2   3   8      362.95      331.17     10.90 o 
   3   3   8      606.66      518.17     14.79 o 
   4   3   8     1134.33     1151.88     34.03 o 
   5   3   8     1957.44     1959.28     47.34 o 
   6   3   8     1184.03     1270.79     34.66 o 
   7   3   8        3.96       10.72      8.48 o 
   8   3   8        9.45        2.43      8.92 o 
   9   3   8       62.49       61.89      9.76 o 
  10   3   8      387.17      399.24     18.59 o 
  11   3   8       45.23       46.51     13.91 o 
  12   3   8      399.92      413.38     20.94 o 
  13   3   8       11.10       11.65     13.55 o 
  14   3   8       37.74        5.21     15.76 o 
  15   3   8        5.32        2.09     18.18 o 
  16   3   8        0.57       31.80     22.26 o 
  17   3   8       78.60       89.71     25.68 o 
  18   3   8        5.65      -20.63     27.39 o 
   0   4   8       42.27       47.56      8.71 o 
   1   4   8      108.36      116.40      7.93 o 
   2   4   8      807.02      919.87     29.87 o 
   3   4   8        0.52        2.02      5.48 o 
   4   4   8       44.82       48.01      6.49 o 
   5   4   8      182.43      200.50     11.66 o 
   6   4   8        5.18       -7.29      7.57 o 
   7   4   8      168.91      153.60     11.02 o 
   8   4   8       13.79       22.30      8.65 o 
   9   4   8       53.05       62.91     12.71 o 
  10   4   8        0.65      -11.18     11.49 o 
  11   4   8        8.81       -0.90     15.91 o 
  12   4   8      305.63      314.08     24.38 o 
  13   4   8        0.96       20.49     17.40 o 
  14   4   8       22.94       -4.55     17.72 o 
  15   4   8       38.85       15.00     23.14 o 
  16   4   8        5.34      -26.30     26.30 o 
  17   4   8        0.09      -27.88     27.88 o 
   1   5   8      384.30      404.28     17.61 o 
   2   5   8      110.67      125.08     10.39 o 
   3   5   8      254.81      255.65     13.55 o 
   4   5   8       40.40       29.08      8.08 o 
   5   5   8      236.95      245.18     12.08 o 
   6   5   8      561.41      567.93     19.64 o 
   7   5   8       10.14        2.01      8.31 o 
   8   5   8      873.12      856.41     30.43 o 
   9   5   8      163.47      167.82     24.68 o 
  10   5   8       16.23       18.23     11.57 o 
  11   5   8       11.36       16.65     14.69 o 
  12   5   8      115.12      126.16     22.34 o 
  13   5   8       86.67       95.06     24.90 o 
  14   5   8       29.57       38.04     24.50 o 
  15   5   8        6.24       12.93     32.69 o 
  16   5   8        0.64       10.02     39.45 o 
  17   5   8        6.08       21.26     38.71 o 
   0   6   8      114.97      116.08     15.65 o 
   1   6   8      267.45      280.01     14.01 o 
   2   6   8       61.36       70.44      9.87 o 
   3   6   8        0.15       -2.19      6.78 o 
   4   6   8      219.98      200.86     12.38 o 
   5   6   8        0.31        1.08      9.28 o 
   6   6   8       15.41        7.02     10.69 o 
   7   6   8        7.77       12.69     11.17 o 
   8   6   8       82.32       85.44     13.59 o 
   9   6   8        4.26       -6.11     11.71 o 
  10   6   8       50.28       35.69     14.17 o 
  11   6   8        6.10       22.96     17.03 o 
  12   6   8        2.17      -16.92     16.92 o 
  13   6   8        0.40      -19.91     23.32 o 
  14   6   8       13.96       -5.24     30.91 o 
  15   6   8        3.61       15.53     34.21 o 
  16   6   8        3.50      -11.15     35.58 o 
   1   7   8        0.96       11.58     10.37 o 
   2   7   8       65.95       45.48     12.05 o 
   3   7   8       10.26        1.80      9.30 o 
   4   7   8        0.00       -1.52      8.51 o 
   5   7   8       76.67       80.26     14.01 o 
   6   7   8       66.65       70.45     14.67 o 
   7   7   8       10.71       17.88     13.33 o 
   8   7   8       73.10       76.90     15.46 o 
   9   7   8        1.87       -0.79     13.16 o 
  10   7   8        5.44       12.27     16.87 o 
  11   7   8        1.73        3.24     17.58 o 
  12   7   8        7.82       -4.55     18.71 o 
  13   7   8       35.15       53.69     21.99 o 
  14   7   8       52.42       67.14     28.55 o 
  15   7   8        6.72        0.93     30.83 o 
   0   8   8      112.62       94.48     20.71 o 
   1   8   8        0.51        7.79     11.76 o 
   2   8   8       43.94       29.63     12.71 o 
   3   8   8        7.67       -9.31      9.31 o 
   4   8   8       17.21       20.34     14.15 o 
   5   8   8        0.11      -12.45     12.45 o 
   6   8   8       52.69       51.51     14.77 o 
   7   8   8        0.00      -13.13     13.13 o 
   8   8   8       77.78       98.79     19.48 o 
   9   8   8        6.02       -9.94     14.84 o 
  10   8   8       23.17       23.14     18.27 o 
  11   8   8        1.02        2.43     19.28 o 
  12   8   8       22.11        8.60     21.39 o 
  13   8   8        2.48       -1.13     22.02 o 
  14   8   8        1.80       10.34     28.81 o 
   1   9   8        0.06       -6.78     12.85 o 
   2   9   8       30.19       17.60     13.13 o 
   3   9   8        7.89       -8.45     12.69 o 
   4   9   8        5.58       -6.61     13.07 o 
   5   9   8        0.40       -3.19     11.89 o 
   6   9   8       15.29        0.64     13.84 o 
   7   9   8       44.39       32.79     16.25 o 
   8   9   8        0.05        3.68     16.07 o 
   9   9   8       26.80       10.36     16.63 o 
  10   9   8        0.95      -18.34     18.34 o 
  11   9   8       12.52       11.52     21.17 o 
  12   9   8        0.02      -11.59     22.32 o 
   0  10   8      103.21      135.01     26.51 o 
   1  10   8        1.92       -8.21     14.22 o 
   2  10   8       10.84       27.59     15.31 o 
   3  10   8        9.38        6.09     14.89 o 
   4  10   8        8.62       42.32     15.65 o 
   5  10   8        6.05        5.22     14.95 o 
   6  10   8        8.37       -0.25     14.77 o 
   7  10   8       22.84        9.51     16.36 o 
   8  10   8        0.74      -10.34     17.44 o 
   9  10   8        7.10      -10.91     19.96 o 
  10  10   8        4.41      -11.86     20.91 o 
   1  11   8        3.76        5.90     16.40 o 
   2  11   8        0.66       -9.69     15.92 o 
   3  11   8        0.70       -4.77     16.50 o 
   4  11   8        4.14       -3.24     16.65 o 
   5  11   8        7.45        7.78     17.79 o 
   6  11   8       15.88       42.44     20.21 o 
   7  11   8       11.07       14.22     20.12 o 
   1   1   9      137.36      176.57      6.91 o 
   2   1   9       12.52        7.86      4.85 o 
   3   1   9      122.24      122.31      8.20 o 
   4   1   9      725.71      812.09     22.66 o 
   5   1   9     1350.09     1279.94     29.41 o 
   6   1   9      363.04      362.47     14.09 o 
   7   1   9       10.43       11.09      8.49 o 
   8   1   9      150.42      146.18     12.03 o 
   9   1   9       52.82       49.74     11.19 o 
  10   1   9        9.40        8.41      7.92 o 
  11   1   9      108.47      115.07     15.00 o 
  12   1   9       65.67       49.31     15.75 o 
  13   1   9       48.84       42.27     16.29 o 
  14   1   9       61.69       41.31     18.07 o 
  15   1   9       13.68       15.28     19.04 o 
  16   1   9        4.99        3.09     19.96 o 
  17   1   9        0.10       -0.25     25.33 o 
  18   1   9        3.19      -26.18     26.18 o 
   0   2   9      524.23      543.83     25.92 o 
   1   2   9     2975.21     2913.22     71.38 o 
   2   2   9     6101.76     6320.55    147.08 o 
   3   2   9     1258.70     1210.26     34.97 o 
   4   2   9      348.69      343.58     14.82 o 
   5   2   9      295.75      285.26     13.15 o 
   6   2   9       91.16       82.62      8.94 o 
   7   2   9      159.35      154.92     11.92 o 
   8   2   9       15.45       -0.40      9.56 o 
   9   2   9       43.12       21.04     11.64 o 
  10   2   9       17.09        1.20     11.69 o 
  11   2   9        1.55       11.28     13.52 o 
  12   2   9      381.45      369.59     22.57 o 
  13   2   9       69.87       88.75     18.57 o 
  14   2   9       36.04       10.77     17.51 o 
  15   2   9        1.46        6.36     20.68 o 
  16   2   9        7.90        3.52     22.42 o 
  17   2   9       13.60        8.16     24.02 o 
  18   2   9        8.50       -8.49     26.44 o 
   1   3   9     1976.32     2099.50     41.21 o 
   2   3   9      205.26      174.32     11.11 o 
   3   3   9     1382.76     1364.07     31.37 o 
   4   3   9      296.44      350.23     16.98 o 
   5   3   9      210.97      214.28     12.78 o 
   6   3   9      572.75      538.02     20.48 o 
   7   3   9      591.33      608.41     21.34 o 
   8   3   9        8.22        2.74      9.29 o 
   9   3   9       84.54       80.95     13.91 o 
  10   3   9       91.27       54.39     16.25 o 
  11   3   9       21.97       36.47     13.27 o 
  12   3   9       59.13       50.41     14.62 o 
  13   3   9        3.86      -14.08     14.08 o 
  14   3   9       19.32      -14.87     14.87 o 
  15   3   9       12.91       27.89     20.62 o 
  16   3   9       28.64       53.21     28.08 o 
  17   3   9        2.86        1.87     22.94 o 
  18   3   9        0.00       -7.87     27.94 o 
   0   4   9      183.16      157.03     13.55 o 
   1   4   9      578.02      632.74     20.16 o 
   2   4   9      152.17      148.27     11.86 o 
   3   4   9        2.06       -6.10      6.10 o 
   4   4   9      210.87      226.50     10.79 o 
   5   4   9      426.29      429.21     17.41 o 
   6   4   9       82.40       94.43     10.96 o 
   7   4   9       91.55       80.80     11.22 o 
   8   4   9        5.65       -9.34      9.75 o 
   9   4   9       33.91       37.67     12.37 o 
  10   4   9       84.51       50.64     13.56 o 
  11   4   9       10.60       -3.68     19.18 o 
  12   4   9       12.31       19.90     17.63 o 
  13   4   9       23.43       -4.27     17.72 o 
  14   4   9       41.03        3.39     18.47 o 
  15   4   9       34.08       45.17     24.35 o 
  16   4   9        1.36       -0.40     27.95 o 
  17   4   9       16.75       -3.32     30.49 o 
   1   5   9      144.39      160.56     16.38 o 
   2   5   9       52.19       57.14      8.39 o 
   3   5   9      797.76      831.85     29.99 o 
   4   5   9       41.43       52.42     10.02 o 
   5   5   9      494.66      507.81     17.88 o 
   6   5   9       27.84       26.68     10.87 o 
   7   5   9      401.83      372.63     18.01 o 
   8   5   9        0.05      -11.40     11.40 o 
   9   5   9        1.33       -1.77     11.45 o 
  10   5   9        3.32        2.38     13.11 o 
  11   5   9        6.76      -16.98     17.08 o 
  12   5   9       16.96        0.52     18.31 o 
  13   5   9        7.32       -1.72     21.93 o 
  14   5   9       91.10       93.66     28.02 o 
  15   5   9        5.76        4.39     33.19 o 
  16   5   9        0.01        6.43     35.41 o 
   0   6   9      118.12      101.82     15.40 o 
   1   6   9        0.02       -7.10      8.30 o 
   2   6   9        2.62       -1.80      7.36 o 
   3   6   9       81.33       71.86      9.21 o 
   4   6   9      281.79      275.08     14.83 o 
   5   6   9        1.53        4.14      8.69 o 
   6   6   9      358.34      381.45     27.88 o 
   7   6   9       49.26       40.68     12.44 o 
   8   6   9       41.51       30.04     12.62 o 
   9   6   9        8.30       -5.57     13.47 o 
  10   6   9        4.79       -3.28     13.16 o 
  11   6   9       99.91      124.33     20.36 o 
  12   6   9       21.12       -4.67     21.58 o 
  13   6   9       17.81       15.91     30.92 o 
  14   6   9       19.80       25.48     26.04 o 
  15   6   9        5.31      -25.10     31.88 o 
  16   6   9       25.85       23.54     39.03 o 
   1   7   9        0.25       -9.80      9.80 o 
   2   7   9      119.71      108.24     13.98 o 
   3   7   9        5.68        1.38      9.95 o 
   4   7   9        7.77       12.64      9.34 o 
   5   7   9      213.33      209.60     17.19 o 
   6   7   9       63.46       56.79     14.42 o 
   7   7   9       24.94       41.97     14.25 o 
   8   7   9        2.89        6.94     13.56 o 
   9   7   9       58.31       64.31     21.00 o 
  10   7   9        3.05      -15.47     15.47 o 
  11   7   9        7.03       12.49     18.32 o 
  12   7   9        0.08       18.40     19.37 o 
  13   7   9        2.30       -3.69     24.72 o 
  14   7   9       28.31        7.75     26.97 o 
  15   7   9        6.40      -16.50     28.15 o 
   0   8   9        5.38      -10.55     16.82 o 
   1   8   9       28.53       29.15     12.67 o 
   2   8   9        4.24       -1.62     11.96 o 
   3   8   9        1.89      -11.46     11.46 o 
   4   8   9        0.05       -4.21     15.04 o 
   5   8   9       46.95       32.15     13.31 o 
   6   8   9       26.04       16.90     13.79 o 
   7   8   9       48.13       56.41     15.29 o 
   8   8   9       28.05       34.04     15.96 o 
   9   8   9       28.31       15.49     16.05 o 
  10   8   9        6.64       14.48     19.26 o 
  11   8   9       15.96      -18.93     22.19 o 
  12   8   9        9.62       32.11     22.04 o 
  13   8   9       16.45      -23.58     26.33 o 
   1   9   9       34.64        5.28     13.05 o 
   2   9   9        0.21       -5.93     12.73 o 
   3   9   9        2.20        0.51     13.29 o 
   4   9   9       16.09       -5.69     13.20 o 
   5   9   9       22.58       26.26     18.82 o 
   6   9   9        5.69      -13.26     13.26 o 
   7   9   9       26.78       42.40     15.98 o 
   8   9   9       20.90        5.64     16.11 o 
   9   9   9        0.62      -17.26     17.26 o 
  10   9   9       59.92       69.06     22.29 o 
  11   9   9        1.07      -11.57     20.31 o 
  12   9   9        4.10        2.71     23.56 o 
   0  10   9        0.28        6.74     20.75 o 
   1  10   9        8.81        6.69     14.65 o 
   2  10   9        0.04        3.89     15.05 o 
   3  10   9       31.64       17.43     20.11 o 
   4  10   9        6.91       -2.73     14.69 o 
   5  10   9        3.22       12.75     16.97 o 
   6  10   9        8.70       -3.89     17.29 o 
   7  10   9       10.04        2.97     16.44 o 
   8  10   9        3.77       -5.85     17.47 o 
   9  10   9       10.45       21.38     27.88 o 
  10  10   9        2.08       -4.06     24.28 o 
   1  11   9       11.27       15.31     17.56 o 
   2  11   9        1.20      -16.45     16.45 o 
   3  11   9        0.31        6.33     17.41 o 
   4  11   9        1.40      -14.00     21.44 o 
   5  11   9        2.12        1.96     18.84 o 
   6  11   9        0.00       -6.10     18.98 o 
   0   0  10      792.13      921.24     36.46 o 
   1   0  10     6508.19     6492.38    129.08 o 
   2   0  10      464.20      466.56     16.94 o 
   3   0  10        0.00       -1.93      8.27 o 
   4   0  10     5012.86     5647.22    134.79 o 
   5   0  10        0.29       -2.10     10.55 o 
   6   0  10     3513.11     3563.98    100.65 o 
   7   0  10      552.70      584.93     38.35 o 
   8   0  10        2.97        5.91     13.19 o 
   9   0  10      378.25      395.93     23.06 o 
  10   0  10      234.79      244.48     25.91 o 
  11   0  10      116.64       84.66     22.63 o 
  12   0  10        0.65       16.87     20.85 o 
  13   0  10       87.92       90.20     25.26 o 
  14   0  10        6.39        6.62     23.32 o 
  15   0  10       26.42       -6.47     30.16 o 
  16   0  10        0.00      -15.43     31.53 o 
  17   0  10       26.07       44.24     38.20 o 
  18   0  10        1.74      -22.48     54.95 o 
   1   1  10     3847.99     3805.17     61.47 o 
   2   1  10     2649.07     2952.77     51.30 o 
   3   1  10    10549.08    11188.27    218.56 o 
   4   1  10     3671.07     3936.80     80.51 o 
   5   1  10      490.11      507.06     17.82 o 
   6   1  10      438.79      444.61     17.27 o 
   7   1  10      228.04      236.87     13.94 o 
   8   1  10     1389.09     1431.43     35.69 o 
   9   1  10        3.93       10.33     10.35 o 
  10   1  10       58.81       55.23     12.82 o 
  11   1  10      207.03      218.61     17.11 o 
  12   1  10       10.48       19.46     14.38 o 
  13   1  10      476.42      451.47     25.89 o 
  14   1  10       11.22       20.28     19.63 o 
  15   1  10       17.03      -17.91     17.91 o 
  16   1  10        0.01      -21.08     21.08 o 
  17   1  10       13.76       14.32     25.49 o 
  18   1  10        2.34       10.22     27.91 o 
   0   2  10      170.96      190.45     17.78 o 
   1   2  10      249.80      237.87     13.26 o 
   2   2  10        1.74        1.29      5.38 o 
   3   2  10     2303.68     2286.51     49.14 o 
   4   2  10       30.84       22.56      8.20 o 
   5   2  10      165.98      143.48     10.91 o 
   6   2  10      331.14      354.45     14.49 o 
   7   2  10       90.08       82.12      9.83 o 
   8   2  10      437.26      479.27     19.62 o 
   9   2  10      224.87      219.08     15.36 o 
  10   2  10       61.30       36.12     12.52 o 
  11   2  10        2.03        0.67     13.39 o 
  12   2  10        0.93        8.85     14.13 o 
  13   2  10      250.18      250.17     22.67 o 
  14   2  10        3.83       -4.60     16.69 o 
  15   2  10       54.58       37.88     25.80 o 
  16   2  10        4.35       27.92     23.26 o 
  17   2  10       24.32       31.04     25.08 o 
  18   2  10        8.94       -3.76     26.54 o 
   1   3  10     1142.19     1181.32     29.15 o 
   2   3  10     1163.76     1110.56     25.27 o 
   3   3  10      839.19      906.82     23.60 o 
   4   3  10      289.90      299.36     16.87 o 
   5   3  10      511.41      547.23     20.34 o 
   6   3  10       76.60       73.15     12.27 o 
   7   3  10       52.57       44.46     10.92 o 
   8   3  10       83.09       93.37     11.92 o 
   9   3  10      111.38      127.68     18.76 o 
  10   3  10      511.99      553.30     24.71 o 
  11   3  10      358.94      335.55     19.86 o 
  12   3  10        6.01      -12.34     12.34 o 
  13   3  10        4.10       -2.56     16.07 o 
  14   3  10        2.36       -0.33     15.70 o 
  15   3  10       42.96       25.91     20.71 o 
  16   3  10        0.03      -20.02     20.02 o 
  17   3  10       10.88       -1.95     23.15 o 
   0   4  10      554.78      607.51     32.77 o 
   1   4  10      509.99      547.76     22.11 o 
   2   4  10        1.85        8.30      8.06 o 
   3   4  10      468.41      439.44     18.63 o 
   4   4  10      161.16      172.39     13.29 o 
   5   4  10       61.23       84.19      8.88 o 
   6   4  10       12.32        9.77      7.90 o 
   7   4  10      147.55      122.17     17.92 o 
   8   4  10      105.28      109.56     16.26 o 
   9   4  10       22.02       -1.42     12.30 o 
  10   4  10      256.95      306.87     28.00 o 
  11   4  10        5.59      -19.16     19.16 o 
  12   4  10        0.26      -26.41     26.41 o 
  13   4  10      173.45      172.68     23.16 o 
  14   4  10       33.33       55.04     21.18 o 
  15   4  10       38.48        9.15     23.12 o 
  16   4  10        7.49       -1.65     28.45 o 
  17   4  10        4.89      -29.70     29.70 o 
   1   5  10      243.22      245.22     13.89 o 
   2   5  10       18.59        0.50      8.35 o 
   3   5  10      139.61      159.04     19.83 o 
   4   5  10       50.05       52.80     18.53 o 
   5   5  10      362.00      348.92     23.62 o 
   6   5  10      135.09      137.18     10.36 o 
   7   5  10      221.46      238.57     22.02 o 
   8   5  10       38.43       44.92     15.82 o 
   9   5  10       58.25       18.07     21.01 o 
  10   5  10       90.60       86.11     16.50 o 
  11   5  10        0.37      -17.00     17.00 o 
  12   5  10       28.91       14.01     22.07 o 
  13   5  10        7.57       19.47     23.36 o 
  14   5  10        0.37      -20.75     22.99 o 
  15   5  10       22.63       48.06     52.68 o 
  16   5  10        5.23      -31.17     33.93 o 
   0   6  10      352.48      394.06     33.22 o 
   1   6  10       22.54       10.92      8.61 o 
   2   6  10       16.13       20.83      7.72 o 
   3   6  10       87.20       83.73     10.90 o 
   4   6  10       88.54      112.00     14.51 o 
   5   6  10        0.12       -8.94      8.94 o 
   6   6  10       22.82       -0.22     11.26 o 
   7   6  10      194.48      183.15     16.34 o 
   8   6  10        0.42      -11.50     11.50 o 
   9   6  10       20.26       -1.07     19.00 o 
  10   6  10      124.47      124.90     19.53 o 
  11   6  10       21.77        4.43     21.25 o 
  12   6  10        5.12        0.38     27.19 o 
  13   6  10        7.02       -1.38     23.62 o 
  14   6  10       23.27       -6.76     25.22 o 
  15   6  10        4.21      -25.53     25.68 o 
   1   7  10       39.63       32.86     12.16 o 
   2   7  10        6.50        3.99     10.35 o 
   3   7  10        6.40       -3.23      9.80 o 
   4   7  10        0.35      -10.81     10.81 o 
   5   7  10       68.53       82.85     14.34 o 
   6   7  10      195.23      193.03     18.17 o 
   7   7  10        1.79      -12.67     12.67 o 
   8   7  10       55.25       67.03     15.55 o 
   9   7  10        1.11      -13.31     13.31 o 
  10   7  10       16.58       12.60     17.38 o 
  11   7  10       43.16       46.62     23.76 o 
  12   7  10        1.09      -10.11     22.75 o 
  13   7  10       15.62       13.19     27.03 o 
  14   7  10        2.41      -26.05     26.05 o 
   0   8  10       26.70       25.98     18.15 o 
   1   8  10        0.75       -6.87     11.58 o 
   2   8  10        0.97      -11.95     11.95 o 
   3   8  10       20.44        5.87     13.90 o 
   4   8  10        0.62        2.34     14.01 o 
   5   8  10        0.45       -8.09     16.46 o 
   6   8  10        0.96       15.72     13.91 o 
   7   8  10        0.53        6.85     14.45 o 
   8   8  10       12.36       32.15     15.87 o 
   9   8  10        1.49      -14.14     15.14 o 
  10   8  10       17.45       -1.08     18.83 o 
  11   8  10        0.02        5.38     19.65 o 
  12   8  10        0.35       -1.32     25.16 o 
  13   8  10        6.22       17.30     27.53 o 
   1   9  10        4.01       13.90     13.75 o 
   2   9  10       10.26      -10.04     13.20 o 
   3   9  10       13.10        3.59     15.07 o 
   4   9  10        1.29       -3.61     17.62 o 
   5   9  10       15.61        1.02     14.94 o 
   6   9  10        6.49       -5.74     14.98 o 
   7   9  10       14.28       28.35     16.19 o 
   8   9  10        9.40       -3.31     16.29 o 
   9   9  10        0.26      -11.14     18.59 o 
  10   9  10        0.01        9.14     31.00 o 
  11   9  10       26.25       -4.28     21.71 o 
   0  10  10        4.98      -12.66     36.37 o 
   1  10  10        0.45       -1.58     15.32 o 
   2  10  10        0.02       13.68     18.19 o 
   3  10  10       19.10       10.60     25.11 o 
   4  10  10        0.52       11.32     16.83 o 
   5  10  10        2.81      -15.60     16.32 o 
   6  10  10        0.19      -16.60     16.60 o 
   7  10  10        0.77       -5.14     16.41 o 
   8  10  10        3.03      -12.30     17.40 o 
   9  10  10        1.91       13.82     25.52 o 
   1  11  10        0.17      -15.88     15.88 o 
   2  11  10       10.49       30.79     17.94 o 
   3  11  10        3.20      -17.67     17.67 o 
   4  11  10        0.98        1.52     18.66 o 
   5  11  10        6.04       16.07     19.77 o 
   6  11  10        0.01       -0.99     19.67 o 
   1   1  11      340.36      308.06     10.24 o 
   2   1  11        7.42        2.08      5.37 o 
   3   1  11      871.37      866.39     20.88 o 
   4   1  11       39.36       33.37      7.49 o 
   5   1  11      750.81      795.58     23.77 o 
   6   1  11      210.20      205.74     12.46 o 
   7   1  11       50.37       54.27     13.27 o 
   8   1  11        2.21       -0.50      9.46 o 
   9   1  11        0.18       -5.18     10.16 o 
  10   1  11      247.30      247.36     17.48 o 
  11   1  11      126.59      118.15     16.62 o 
  12   1  11        2.50        1.22     12.91 o 
  13   1  11        2.84       -7.53     14.99 o 
  14   1  11        0.33        5.42     17.21 o 
  15   1  11        6.99       -3.54     18.73 o 
  16   1  11        0.13      -22.44     22.44 o 
  17   1  11       34.28        9.58     25.88 o 
  18   1  11       16.34       27.15     28.68 o 
   0   2  11        0.37       -6.92      7.26 o 
   1   2  11      113.65       96.78      7.98 o 
   2   2  11       29.36       27.35      6.61 o 
   3   2  11      741.64      821.59     22.86 o 
   4   2  11      135.32      139.78     11.79 o 
   5   2  11      204.76      202.07     13.72 o 
   6   2  11        9.71        3.13      7.08 o 
   7   2  11      336.06      321.77     14.45 o 
   8   2  11     1168.84     1165.83     33.33 o 
   9   2  11     1469.13     1537.82     42.14 o 
  10   2  11       44.95       44.53     12.91 o 
  11   2  11       58.80       59.62     15.30 o 
  12   2  11        0.62      -14.70     14.70 o 
  13   2  11       56.34       43.34     17.58 o 
  14   2  11        6.07      -15.82     19.38 o 
  15   2  11        1.23       -8.87     20.44 o 
  16   2  11        8.31       -5.26     21.74 o 
  17   2  11        2.88       15.94     25.17 o 
  18   2  11        1.28      -25.60     25.60 o 
   1   3  11      529.36      566.75     17.75 o 
   2   3  11        0.64       -5.54      5.54 o 
   3   3  11      815.46      813.51     22.60 o 
   4   3  11      498.74      492.83     18.88 o 
   5   3  11     2942.57     3076.65     71.23 o 
   6   3  11      739.54      697.34     24.68 o 
   7   3  11      645.37      665.03     28.16 o 
   8   3  11       31.36       34.61     11.47 o 
   9   3  11      523.18      508.18     26.48 o 
  10   3  11       76.39       74.64     16.37 o 
  11   3  11      477.21      441.06     26.91 o 
  12   3  11       48.48       49.69     16.28 o 
  13   3  11       42.24        7.00     17.15 o 
  14   3  11        0.11      -17.16     17.16 o 
  15   3  11        1.92      -21.26     21.26 o 
  16   3  11       14.32       29.08     24.19 o 
  17   3  11        4.43       32.79     33.82 o 
   0   4  11       74.19       82.42     14.03 o 
   1   4  11       91.60      104.82      9.40 o 
   2   4  11       48.81       67.78      9.72 o 
   3   4  11       29.09       24.20      6.31 o 
   4   4  11       18.18       14.48      6.67 o 
   5   4  11      377.40      361.16     14.97 o 
   6   4  11      315.72      294.67     18.50 o 
   7   4  11      190.70      182.68     18.05 o 
   8   4  11       68.56       59.95     15.73 o 
   9   4  11      173.52      167.76     20.96 o 
  10   4  11       80.49      111.42     22.53 o 
  11   4  11       52.83       59.34     22.86 o 
  12   4  11        6.94       -6.49     21.62 o 
  13   4  11       15.29       12.20     21.73 o 
  14   4  11        3.25      -23.70     23.70 o 
  15   4  11       11.57       -1.92     24.02 o 
  16   4  11        0.17        3.51     51.73 o 
  17   4  11        2.03       -0.43     40.02 o 
   1   5  11      225.08      194.62     16.25 o 
   2   5  11        0.49       -8.28      8.28 o 
   3   5  11      853.50      935.86     37.97 o 
   4   5  11      320.47      317.81     15.39 o 
   5   5  11       33.88       35.76      9.61 o 
   6   5  11        1.80        1.93     16.07 o 
   7   5  11      183.86      150.89     19.39 o 
   8   5  11       36.25       27.24     16.16 o 
   9   5  11       38.47       47.42     17.00 o 
  10   5  11        2.70        1.16     15.63 o 
  11   5  11       49.83       13.98     18.75 o 
  12   5  11       31.72       30.50     21.74 o 
  13   5  11       52.90       20.08     23.90 o 
  14   5  11        2.89       -5.56     26.39 o 
  15   5  11        3.38      -13.40     31.68 o 
  16   5  11        8.75       -3.70     38.23 o 
   0   6  11       79.08       90.18     29.95 o 
   1   6  11        5.66       -6.30      9.24 o 
   2   6  11        1.17       -8.35      8.35 o 
   3   6  11        0.87        3.75      9.52 o 
   4   6  11       74.30       78.15     13.34 o 
   5   6  11       68.50       61.30     20.12 o 
   6   6  11       59.78       57.47     23.84 o 
   7   6  11      170.10      195.62     18.99 o 
   8   6  11       31.61       38.83     15.53 o 
   9   6  11        7.35      -13.93     13.93 o 
  10   6  11       34.07       17.05     21.22 o 
  11   6  11      111.11      122.38     26.11 o 
  12   6  11       75.92       66.23     25.42 o 
  13   6  11       18.68        2.07     24.41 o 
  14   6  11       40.26       33.16     28.30 o 
  15   6  11        0.40       20.80     28.28 o 
   1   7  11       33.35       28.19     15.76 o 
   2   7  11       20.88       18.42     11.30 o 
   3   7  11       77.74       62.80     10.24 o 
   4   7  11        0.49      -13.05     13.05 o 
   5   7  11        2.10       -6.49     12.68 o 
   6   7  11       44.00       54.27     14.71 o 
   7   7  11        1.20      -13.31     13.31 o 
   8   7  11       85.41       71.64     20.27 o 
   9   7  11       71.79       60.93     19.14 o 
  10   7  11       31.37        9.44     21.22 o 
  11   7  11        0.79       13.73     22.38 o 
  12   7  11        1.45       16.49     31.44 o 
  13   7  11        5.60      -24.45     24.45 o 
  14   7  11        4.51      -12.96     27.59 o 
   0   8  11       32.64       12.06     17.73 o 
   1   8  11       80.86       44.24     15.89 o 
   2   8  11        3.80       12.33     14.07 o 
   3   8  11       46.22       45.26     15.55 o 
   4   8  11       27.89       23.65     11.63 o 
   5   8  11       12.19        9.38     13.57 o 
   6   8  11       10.24        4.64     14.23 o 
   7   8  11        7.97        6.20     14.97 o 
   8   8  11       45.56        7.87     15.77 o 
   9   8  11        0.00       -3.98     15.93 o 
  10   8  11        0.38      -21.47     21.47 o 
  11   8  11       20.01       29.30     25.14 o 
  12   8  11        4.73      -24.39     24.39 o 
  13   8  11       32.47       11.87     29.30 o 
   1   9  11       71.73       92.08     18.08 o 
   2   9  11        0.56        1.03     15.35 o 
   3   9  11        5.42       -1.08     14.84 o 
   4   9  11       11.42        6.24     15.25 o 
   5   9  11        0.27        5.79     15.70 o 
   6   9  11        5.96      -10.85     14.07 o 
   7   9  11        0.40      -15.05     15.05 o 
   8   9  11        7.39        7.09     16.50 o 
   9   9  11        2.15      -18.88     18.88 o 
  10   9  11       28.65      -11.07     23.68 o 
  11   9  11        3.26      -24.10     24.10 o 
   0  10  11        0.42       -5.45     23.55 o 
   1  10  11        1.22      -15.63     15.63 o 
   2  10  11        0.00      -11.01     16.34 o 
   3  10  11        9.95       -5.90     15.96 o 
   4  10  11        0.73        9.43     17.07 o 
   5  10  11        3.27        8.40     17.59 o 
   6  10  11        5.14       11.62     23.44 o 
   7  10  11       16.55       -6.18     14.84 o 
   8  10  11        8.56      -17.34     17.34 o 
   9  10  11        3.79      -14.10     20.34 o 
   1  11  11        2.27       -7.04     18.38 o 
   2  11  11        0.01      -18.25     18.25 o 
   3  11  11        0.75        9.98     19.75 o 
   4  11  11        3.37      -18.65     18.65 o 
   5  11  11        0.11      -13.81     19.51 o 
   0   0  12     1075.27     1215.01     46.26 o 
   1   0  12      736.51      713.85     23.03 o 
   2   0  12       76.49       88.98     12.53 o 
   3   0  12      817.57      783.58     27.44 o 
   4   0  12      358.20      339.19     19.81 o 
   5   0  12      435.26      554.49     26.29 o 
   6   0  12      165.59       79.09     14.75 o 
   7   0  12      587.14      577.85     40.67 o 
   8   0  12      232.24      268.87     21.69 o 
   9   0  12      477.91      471.13     25.12 o 
  10   0  12     3409.17     3745.20    128.20 o 
  11   0  12      980.98     1063.58     54.35 o 
  12   0  12      587.78      540.08     38.86 o 
  13   0  12        0.14       -0.72     21.96 o 
  14   0  12        0.54        3.77     23.42 o 
  15   0  12       56.38       44.72     27.55 o 
  16   0  12       24.70       21.51     27.90 o 
  17   0  12       19.42      -45.94     45.94 o 
  18   0  12        0.89       18.10     57.88 o 
   1   1  12      804.46      899.61     20.15 o 
   2   1  12     3192.57     3393.60     59.03 o 
   3   1  12      670.97      749.70     19.21 o 
   4   1  12      528.60      541.24     20.38 o 
   5   1  12       51.59       50.96      9.14 o 
   6   1  12      644.00      624.54     23.27 o 
   7   1  12        0.09       -4.59      9.47 o 
   8   1  12       52.07       53.44     11.77 o 
   9   1  12        3.13        0.36     11.32 o 
  10   1  12      136.48      121.11     15.37 o 
  11   1  12        1.43        1.76     13.50 o 
  12   1  12       58.18       52.39     14.90 o 
  13   1  12       71.78       64.76     17.20 o 
  14   1  12       11.45       14.80     17.84 o 
  15   1  12        3.32       31.89     22.31 o 
  16   1  12       23.92       37.88     25.27 o 
  17   1  12        0.00       -1.50     32.23 o 
  18   1  12        3.60      -28.98     48.78 o 
   0   2  12      158.28      149.23     12.71 o 
   1   2  12      106.90      117.34      8.87 o 
   2   2  12      338.03      319.49     12.47 o 
   3   2  12       19.62       19.13      7.21 o 
   4   2  12      398.77      420.83     18.87 o 
   5   2  12      303.73      317.56     16.15 o 
   6   2  12       11.80       17.48      8.16 o 
   7   2  12      150.49      128.05     11.32 o 
   8   2  12     1083.07     1094.66     32.51 o 
   9   2  12      603.04      621.85     24.28 o 
  10   2  12      309.63      298.50     18.54 o 
  11   2  12      233.92      241.43     19.57 o 
  12   2  12       79.10      104.67     18.41 o 
  13   2  12       11.21        1.58     18.65 o 
  14   2  12        3.01      -18.95     18.95 o 
  15   2  12       23.03       13.50     21.69 o 
  16   2  12       32.13       16.28     33.97 o 
  17   2  12       28.65       32.18     25.22 o 
   1   3  12      598.53      575.65     17.59 o 
   2   3  12        0.00       -5.58      5.58 o 
   3   3  12       38.44       13.67      9.35 o 
   4   3  12      434.71      462.93     21.65 o 
   5   3  12      237.04      241.14     14.90 o 
   6   3  12       43.06       63.18     11.10 o 
   7   3  12        6.77       -0.57     10.18 o 
   8   3  12      116.97      153.20     20.04 o 
   9   3  12       28.61       26.40     17.17 o 
  10   3  12       49.65       43.64     16.18 o 
  11   3  12       43.39       46.04     20.64 o 
  12   3  12       24.45       15.79     19.92 o 
  13   3  12       35.76       14.79     34.34 o 
  14   3  12       19.85        8.10     18.06 o 
  15   3  12       32.48       61.91     21.12 o 
  16   3  12       43.36       72.83     32.08 o 
  17   3  12        0.87      -19.47     30.47 o 
   0   4  12        1.55       -4.49      6.61 o 
   1   4  12       66.80       73.38      6.69 o 
   2   4  12       35.50       29.80      7.18 o 
   3   4  12       81.43       73.33      9.08 o 
   4   4  12      358.30      361.57     14.79 o 
   5   4  12       88.11       91.94      9.74 o 
   6   4  12      132.46      125.60     19.25 o 
   7   4  12       15.94        8.23     12.66 o 
   8   4  12     1567.62     1706.58     69.09 o 
   9   4  12       97.18      114.02     23.23 o 
  10   4  12       29.72       21.05     17.84 o 
  11   4  12        3.49       19.58     21.93 o 
  12   4  12       18.84      -12.58     27.28 o 
  13   4  12        7.82       51.81     24.61 o 
  14   4  12        0.24      -25.04     25.04 o 
  15   4  12        0.11       38.79     34.57 o 
  16   4  12        3.73      -19.85     33.70 o 
   1   5  12      209.16      225.47     33.81 o 
   2   5  12       17.63       -2.60      9.16 o 
   3   5  12       82.45       86.21     12.64 o 
   4   5  12       30.60       29.74      8.84 o 
   5   5  12       51.45       58.49     13.58 o 
   6   5  12      803.61      828.99     41.81 o 
   7   5  12       14.50       21.86     17.66 o 
   8   5  12     1142.38     1192.39     47.43 o 
   9   5  12      147.97      140.99     20.66 o 
  10   5  12       32.64       30.98     20.22 o 
  11   5  12       16.87       38.30     22.55 o 
  12   5  12        1.04      -24.13     24.13 o 
  13   5  12        0.18      -16.21     34.94 o 
  14   5  12      201.51      257.71     35.87 o 
  15   5  12        4.18      -31.19     31.19 o 
  16   5  12       20.05       -3.09     37.50 o 
   0   6  12      104.59      107.96     32.39 o 
   1   6  12       60.37       45.67     13.61 o 
   2   6  12       40.81       30.66     12.75 o 
   3   6  12       60.85       64.85     12.27 o 
   4   6  12       95.89      100.59     21.32 o 
   5   6  12      224.47      262.61     24.52 o 
   6   6  12       63.52       60.76     16.78 o 
   7   6  12       58.40       16.94     16.17 o 
   8   6  12       29.75       36.88     16.83 o 
   9   6  12       30.99       43.09     18.34 o 
  10   6  12        3.67       -5.63     22.45 o 
  11   6  12        2.04       -6.73     21.09 o 
  12   6  12       19.90       33.68     25.09 o 
  13   6  12        4.50      -31.97     31.97 o 
  14   6  12        0.32       -0.04     27.72 o 
  15   6  12        1.61      -21.31     31.79 o 
   1   7  12       23.91       31.08     16.23 o 
   2   7  12       32.34       29.11     11.78 o 
   3   7  12       32.43       38.99     17.23 o 
   4   7  12       23.16        8.35     12.95 o 
   5   7  12        6.88       -1.31     14.68 o 
   6   7  12       67.38       52.82     17.20 o 
   7   7  12       15.42        8.03     16.72 o 
   8   7  12       70.43       36.55     18.49 o 
   9   7  12        3.52      -24.32     24.32 o 
  10   7  12        1.34      -13.51     20.71 o 
  11   7  12        3.21      -21.83     21.83 o 
  12   7  12       13.18      -21.71     24.40 o 
  13   7  12        6.51      -25.33     25.33 o 
  14   7  12       27.68      -28.05     28.05 o 
   0   8  12        8.03      -14.30     21.61 o 
   1   8  12       46.79       19.80     17.11 o 
   2   8  12        4.55      -11.01     15.24 o 
   3   8  12      115.40      116.47     20.04 o 
   4   8  12        0.07      -11.80     11.80 o 
   5   8  12       28.96       -6.06     13.56 o 
   6   8  12        5.79       19.02     16.96 o 
   7   8  12       72.08       56.48     18.88 o 
   8   8  12        0.01      -16.00     16.00 o 
   9   8  12       12.24      -17.78     17.78 o 
  10   8  12        0.99        6.26     23.05 o 
  11   8  12        1.28       -5.78     24.15 o 
  12   8  12        1.82      -13.50     27.68 o 
   1   9  12       69.60       93.03     20.58 o 
   2   9  12       35.53       13.79     17.66 o 
   3   9  12        9.33      -16.83     16.83 o 
   4   9  12        0.22        6.23     15.79 o 
   5   9  12        1.48       -5.07     15.91 o 
   6   9  12       30.64       19.83     14.14 o 
   7   9  12        3.37      -17.72     17.72 o 
   8   9  12       18.44       41.80     26.90 o 
   9   9  12        0.29      -21.47     21.47 o 
  10   9  12        4.37        7.42     28.04 o 
  11   9  12        0.34       10.20     32.66 o 
   0  10  12        0.11      -25.52     25.52 o 
   1  10  12        0.72      -18.28     18.28 o 
   2  10  12        1.95        9.58     19.47 o 
   3  10  12       17.61       17.82     18.04 o 
   4  10  12       27.83       -3.05     17.31 o 
   5  10  12       33.00       33.06     19.35 o 
   6  10  12       21.72       19.98     19.54 o 
   7  10  12       16.48       29.47     22.11 o 
   8  10  12        1.52      -13.23     22.17 o 
   1  11  12       22.80      -15.66     20.74 o 
   2  11  12       14.30       -1.52     21.23 o 
   3  11  12       20.73       25.35     22.76 o 
   4  11  12        1.68        6.41     22.14 o 
   1   1  13      236.31      238.38     11.20 o 
   2   1  13        6.75        5.79      5.67 o 
   3   1  13      323.10      336.86     11.67 o 
   4   1  13        1.63        1.12      6.44 o 
   5   1  13      216.07      209.67     11.96 o 
   6   1  13      175.11      169.38     13.70 o 
   7   1  13       21.60       -7.99      9.47 o 
   8   1  13       10.62        2.40     10.86 o 
   9   1  13       22.96       13.92     13.55 o 
  10   1  13      133.21      153.96     16.96 o 
  11   1  13       18.96       50.49     18.02 o 
  12   1  13       92.80      110.27     16.41 o 
  13   1  13       45.91       61.14     16.93 o 
  14   1  13       50.56       26.18     19.02 o 
  15   1  13        5.45        6.88     22.27 o 
  16   1  13        0.95       10.01     24.32 o 
  17   1  13        0.99        2.04     26.44 o 
   0   2  13     1114.07     1062.01     36.90 o 
   1   2  13       81.42       70.85      8.32 o 
   2   2  13       73.47       73.58      8.06 o 
   3   2  13       96.76       87.78      8.99 o 
   4   2  13        0.45       -7.48      7.48 o 
   5   2  13       49.90       36.84     10.09 o 
   6   2  13       63.28       77.45     11.68 o 
   7   2  13      636.80      603.26     23.73 o 
   8   2  13      784.29      882.68     42.17 o 
   9   2  13      249.29      282.00     17.56 o 
  10   2  13        0.19      -11.69     11.69 o 
  11   2  13        0.00       -5.61     14.43 o 
  12   2  13       32.80       19.13     15.53 o 
  13   2  13       40.37       34.56     31.89 o 
  14   2  13        2.69       -2.82     19.71 o 
  15   2  13        5.73       11.77     22.06 o 
  16   2  13        7.97       -3.67     23.03 o 
  17   2  13       21.53       41.30     26.72 o 
   1   3  13      448.15      467.12     16.17 o 
   2   3  13        8.81       10.95      8.61 o 
   3   3  13       34.90       12.30     11.41 o 
   4   3  13      239.32      232.17     16.61 o 
   5   3  13        0.41       -6.97      7.32 o 
   6   3  13      616.27      677.57     26.08 o 
   7   3  13       44.30       33.91     13.00 o 
   8   3  13        6.10        5.44     14.53 o 
   9   3  13       30.61       20.67     15.05 o 
  10   3  13        6.38       25.31     19.40 o 
  11   3  13       57.24       36.32     20.20 o 
  12   3  13        0.13      -14.17     21.78 o 
  13   3  13       17.86       25.61     24.17 o 
  14   3  13        4.69        3.06     25.80 o 
  15   3  13        0.15       -7.60     26.56 o 
  16   3  13       15.49       33.50     30.57 o 
  17   3  13        5.79      -16.83     31.74 o 
   0   4  13        1.00        5.10      7.72 o 
   1   4  13      121.53      116.65      8.81 o 
   2   4  13      135.58      128.76      8.95 o 
   3   4  13       40.03       44.69      7.62 o 
   4   4  13      152.30      151.91     10.80 o 
   5   4  13     1296.44     1275.93     34.88 o 
   6   4  13      801.83      822.98     34.47 o 
   7   4  13     1568.61     1511.17     78.33 o 
   8   4  13       19.31       32.77     20.35 o 
   9   4  13      462.84      443.02     34.57 o 
  10   4  13       85.58      105.73     24.64 o 
  11   4  13      112.82      117.58     26.30 o 
  12   4  13        2.89       -3.49     22.77 o 
  13   4  13        4.13       17.35     24.95 o 
  14   4  13       11.81      -12.08     24.57 o 
  15   4  13       23.64       50.33     35.59 o 
  16   4  13        8.17      -27.23     33.77 o 
   1   5  13       46.71       46.33     13.13 o 
   2   5  13      230.42      247.38     17.14 o 
   3   5  13       76.20       78.88     12.85 o 
   4   5  13      176.46      200.88     32.96 o 
   5   5  13      147.35      184.14     22.25 o 
   6   5  13       30.73       37.93     18.66 o 
   7   5  13       18.93       35.59     19.11 o 
   8   5  13       16.69        9.48     19.37 o 
   9   5  13        3.21      -16.41     16.41 o 
  10   5  13       24.14       -2.19     17.23 o 
  11   5  13        6.09       12.34     22.24 o 
  12   5  13       16.58       30.18     24.06 o 
  13   5  13       59.10       49.57     42.77 o 
  14   5  13        1.42       -7.86     27.34 o 
  15   5  13        0.09      -26.95     26.95 o 
   0   6  13      158.02      179.55     37.83 o 
   1   6  13       48.27       34.41     13.28 o 
   2   6  13        6.09       -3.04     11.68 o 
   3   6  13       58.51       50.68     19.11 o 
   4   6  13      220.23      229.05     22.64 o 
   5   6  13      274.99      268.24     29.80 o 
   6   6  13       73.30       96.66     25.14 o 
   7   6  13        2.13        2.43     16.01 o 
   8   6  13       58.59       43.73     28.23 o 
   9   6  13       78.43       57.83     58.65 o 
  10   6  13       30.70       15.71     36.63 o 
  11   6  13       50.82       29.36     24.12 o 
  12   6  13        9.79        0.34     46.47 o 
  13   6  13       22.99        7.85     27.36 o 
  14   6  13       20.79        6.96     27.72 o 
  15   6  13       15.47      -35.92     35.92 o 
   1   7  13      563.37      533.82     36.25 o 
   2   7  13       58.34       39.89     20.21 o 
   3   7  13      143.45      135.06     18.61 o 
   4   7  13        5.48       -7.72     13.39 o 
   5   7  13        8.75       -3.85     15.64 o 
   6   7  13        9.65       14.61     18.98 o 
   7   7  13       20.25       37.51     18.20 o 
   8   7  13        1.42      -16.52     16.52 o 
   9   7  13        1.08      -25.32     25.32 o 
  10   7  13       17.17       17.18     23.17 o 
  11   7  13       10.08      -11.56     30.56 o 
  12   7  13        0.16      -21.54     37.45 o 
  13   7  13       67.66       76.31     30.83 o 
   0   8  13       22.90       36.02     32.02 o 
   1   8  13        6.08        6.85     17.14 o 
   2   8  13        2.35       16.72     16.94 o 
   3   8  13        2.32      -11.71     17.35 o 
   4   8  13       16.82       -8.86     12.99 o 
   5   8  13        4.89       -6.80     13.45 o 
   6   8  13       21.65       16.06     17.36 o 
   7   8  13       11.51        6.77     18.13 o 
   8   8  13       55.05       76.77     20.99 o 
   9   8  13       18.77      -12.83     22.19 o 
  10   8  13        0.34      -25.84     31.58 o 
  11   8  13        7.30      -24.15     24.15 o 
  12   8  13        5.52        4.93     28.24 o 
   1   9  13       80.17       65.22     20.92 o 
   2   9  13        0.51       -9.19     17.99 o 
   3   9  13        0.00      -13.73     16.44 o 
   4   9  13        7.78        6.58     18.24 o 
   5   9  13        0.03      -19.84     19.84 o 
   6   9  13        9.04       37.73     15.71 o 
   7   9  13        4.97       10.17     18.72 o 
   8   9  13        5.48       -8.33     19.26 o 
   9   9  13        0.16       -5.37     23.21 o 
  10   9  13        7.38      -24.62     24.62 o 
   0  10  13        1.67       15.79     28.38 o 
   1  10  13        0.18       -5.73     21.94 o 
   2  10  13        8.71      -15.69     30.40 o 
   3  10  13       18.44       34.93     21.76 o 
   4  10  13       18.03        4.34     20.29 o 
   5  10  13       44.71       39.90     22.25 o 
   6  10  13        5.93        6.06     20.70 o 
   7  10  13        2.40       17.33     21.54 o 
   8  10  13       11.16       17.11     29.27 o 
   1  11  13        4.32        8.05     22.79 o 
   2  11  13        3.24      -13.87     21.38 o 
   3  11  13        0.07        2.41     21.96 o 
   0   0  14       15.91       25.19     16.03 o 
   1   0  14      303.38      272.18     17.52 o 
   2   0  14     1236.75     1181.33     34.11 o 
   3   0  14      140.16      137.99     12.77 o 
   4   0  14      748.50      743.96     28.97 o 
   5   0  14       20.38       15.42     12.95 o 
   6   0  14      867.86      950.33     53.32 o 
   7   0  14       29.42       45.12     15.18 o 
   8   0  14        4.25        9.75     20.16 o 
   9   0  14      290.79      274.06     26.60 o 
  10   0  14      510.70      546.10     37.30 o 
  11   0  14      321.33      303.00     31.34 o 
  12   0  14       29.05       32.18     22.24 o 
  13   0  14       45.04       96.26     26.38 o 
  14   0  14       31.40       41.88     28.85 o 
  15   0  14      114.26      139.42     33.85 o 
  16   0  14        0.75      -32.57     32.57 o 
  17   0  14       16.70      -21.75     55.68 o 
   1   1  14       15.21       15.93      8.14 o 
   2   1  14      596.67      630.84     16.30 o 
   3   1  14       38.11       45.98      7.23 o 
   4   1  14      399.19      410.51     15.59 o 
   5   1  14      122.29      139.28     12.06 o 
   6   1  14        3.85       -7.74      7.74 o 
   7   1  14       22.91       41.38     10.82 o 
   8   1  14      105.93       64.90     13.03 o 
   9   1  14       32.52       22.95     13.23 o 
  10   1  14       23.98       26.18     13.83 o 
  11   1  14        6.05       -2.57     13.52 o 
  12   1  14       79.84       76.26     15.75 o 
  13   1  14        0.24        6.64     16.18 o 
  14   1  14        5.98       16.23     30.22 o 
  15   1  14        0.00      -23.40     23.40 o 
  16   1  14       12.75       21.68     25.51 o 
  17   1  14        6.11       -6.38     30.84 o 
   0   2  14       81.77       56.35     12.26 o 
   1   2  14       23.44       25.55      8.05 o 
   2   2  14      138.18      125.09      9.55 o 
   3   2  14      197.70      157.39     10.54 o 
   4   2  14       46.75       41.87      9.28 o 
   5   2  14      287.66      303.69     15.29 o 
   6   2  14      238.69      247.23     23.04 o 
   7   2  14      363.14      378.36     19.18 o 
   8   2  14      638.36      622.88     23.44 o 
   9   2  14      746.98      833.29     31.09 o 
  10   2  14      146.95      140.90     17.37 o 
  11   2  14       34.62        3.26     14.62 o 
  12   2  14       91.12       65.08     19.96 o 
  13   2  14       64.38       93.27     21.61 o 
  14   2  14        5.64      -18.82     18.82 o 
  15   2  14       44.84       23.36     22.59 o 
  16   2  14        5.31      -22.85     22.85 o 
  17   2  14       44.22       54.41     27.34 o 
   1   3  14        8.26        9.20      6.90 o 
   2   3  14       14.79        2.16      8.81 o 
   3   3  14       75.06       74.96      9.20 o 
   4   3  14       85.67       93.36     11.72 o 
   5   3  14      109.40      102.94     10.77 o 
   6   3  14       64.89       48.14     10.35 o 
   7   3  14       53.90       53.54     14.49 o 
   8   3  14       10.19        5.06     14.96 o 
   9   3  14      110.81      120.08     27.20 o 
  10   3  14      305.41      301.19     34.11 o 
  11   3  14       11.63        9.67     19.72 o 
  12   3  14       69.09       83.48     26.93 o 
  13   3  14        0.35       16.71     27.07 o 
  14   3  14       10.94       -5.53     25.66 o 
  15   3  14        4.91      -26.22     26.22 o 
  16   3  14       12.09       62.16     33.31 o 
   0   4  14      170.12      159.12     22.69 o 
   1   4  14       29.40       22.16      7.22 o 
   2   4  14      750.60      701.28     20.99 o 
   3   4  14       72.99       70.41      8.76 o 
   4   4  14      104.27      109.00     10.77 o 
   5   4  14        0.60       -9.56      9.56 o 
   6   4  14     1083.15     1078.55     50.85 o 
   7   4  14        0.67        8.47     18.98 o 
   8   4  14      212.24      213.63     30.71 o 
   9   4  14      176.07      197.42     27.14 o 
  10   4  14       30.99        3.81     20.63 o 
  11   4  14        2.41        5.46     24.71 o 
  12   4  14        0.37       14.31     23.43 o 
  13   4  14       28.51       83.41     28.70 o 
  14   4  14        2.43      -23.31     25.47 o 
  15   4  14       12.28       36.87     35.71 o 
  16   4  14       37.98       39.24     38.71 o 
   1   5  14       57.50       62.18     14.13 o 
   2   5  14       16.64        6.85     13.86 o 
   3   5  14       20.17       25.16     11.93 o 
   4   5  14       92.17       82.56     17.93 o 
   5   5  14      356.17      376.07     38.49 o 
   6   5  14      163.96      181.64     24.17 o 
   7   5  14       14.39       20.91     19.18 o 
   8   5  14       38.10       -7.17     19.12 o 
   9   5  14      136.65      134.76     25.45 o 
  10   5  14       33.01       67.89     23.84 o 
  11   5  14        0.20       -8.57     21.44 o 
  12   5  14        1.73      -23.85     25.74 o 
  13   5  14       10.91      -29.46     29.46 o 
  14   5  14       51.17       28.06     28.49 o 
  15   5  14       13.82      -52.64     52.64 o 
   0   6  14      824.52      946.55     81.09 o 
   1   6  14       22.97        9.01     20.08 o 
   2   6  14      144.87      156.50     27.20 o 
   3   6  14       69.38       71.53     17.66 o 
   4   6  14       46.98       41.00     17.81 o 
   5   6  14       16.76        8.60     21.67 o 
   6   6  14      293.30      346.09     29.04 o 
   7   6  14       29.97       -7.92     21.94 o 
   8   6  14       12.77       -9.65     17.20 o 
   9   6  14        4.14       -2.49     19.63 o 
  10   6  14        0.30      -27.43     31.54 o 
  11   6  14        0.02      -24.66     24.66 o 
  12   6  14       39.02       14.43     26.66 o 
  13   6  14        8.91       -1.23     27.10 o 
  14   6  14        0.40      -34.44     34.44 o 
   1   7  14       59.72       57.44     24.48 o 
   2   7  14       69.24       68.61     43.71 o 
   3   7  14        3.48      -13.10     13.10 o 
   4   7  14        4.66       17.41     14.88 o 
   5   7  14        0.03       -4.20     14.93 o 
   6   7  14      165.83      194.01     25.71 o 
   7   7  14        4.63      -11.05     18.48 o 
   8   7  14       26.55       32.51     19.71 o 
   9   7  14       25.66        2.51     21.08 o 
  10   7  14        0.52      -23.24     29.86 o 
  11   7  14       14.94      -23.09     23.56 o 
  12   7  14        5.96      -34.06     34.06 o 
  13   7  14        0.23      -26.90     26.90 o 
   0   8  14      403.48      340.47     49.96 o 
   1   8  14        8.88       11.82     18.07 o 
   2   8  14       52.37       74.33     20.08 o 
   3   8  14        5.47        0.50     16.74 o 
   4   8  14       16.90       14.33     13.52 o 
   5   8  14        8.39        3.75     14.64 o 
   6   8  14       10.45        6.20     15.47 o 
   7   8  14       64.80       68.33     21.10 o 
   8   8  14        6.10        4.33     19.44 o 
   9   8  14        5.50      -22.24     22.24 o 
  10   8  14        2.45      -20.55     23.99 o 
  11   8  14       11.21      -17.81     25.79 o 
  12   8  14        0.18      -52.19     52.19 o 
   1   9  14       74.05       57.95     21.04 o 
   2   9  14       10.38      -11.84     19.50 o 
   3   9  14        2.53      -16.48     18.13 o 
   4   9  14       64.31       68.40     21.81 o 
   5   9  14        0.17       -0.72     19.61 o 
   6   9  14       13.23       -4.96     15.91 o 
   7   9  14        0.25       -1.98     17.24 o 
   8   9  14        2.62        0.85     21.65 o 
   9   9  14        2.99      -24.01     24.01 o 
  10   9  14        0.28        0.75     36.85 o 
   0  10  14        0.04       -9.74     29.55 o 
   1  10  14        0.67      -14.30     19.69 o 
   2  10  14        1.54       30.12     24.86 o 
   3  10  14        1.62      -11.65     20.50 o 
   4  10  14        6.85        0.10     20.35 o 
   5  10  14       12.19       10.24     22.12 o 
   6  10  14        7.90      -14.21     20.81 o 
   7  10  14       14.82        1.71     29.00 o 
   1  11  14        9.07      -32.01     32.01 o 
   1   1  15      290.57      296.71     12.10 o 
   2   1  15      520.45      512.07     14.97 o 
   3   1  15        2.13       -6.63      6.63 o 
   4   1  15        0.06        4.49      7.44 o 
   5   1  15      267.71      263.86     13.63 o 
   6   1  15       24.47        8.41      8.67 o 
   7   1  15       14.87        4.49     10.57 o 
   8   1  15        0.35       -7.15     11.82 o 
   9   1  15        7.85       21.25     13.14 o 
  10   1  15       12.40       19.17     14.13 o 
  11   1  15       40.54       44.62     15.42 o 
  12   1  15        4.15       -3.02     13.79 o 
  13   1  15        0.25      -17.47     17.47 o 
  14   1  15        8.32      -11.93     20.62 o 
  15   1  15        8.62       20.73     23.72 o 
  16   1  15       19.60       80.51     27.36 o 
  17   1  15        7.49       22.84     32.44 o 
   0   2  15      523.79      540.42     29.83 o 
   1   2  15       32.64       12.82      9.47 o 
   2   2  15      172.98      172.33     11.83 o 
   3   2  15      694.83      739.98     22.08 o 
   4   2  15      206.88      199.07     12.43 o 
   5   2  15        4.72       -8.31      8.31 o 
   6   2  15        0.00      -11.88     11.88 o 
   7   2  15       24.56       -2.15     12.26 o 
   8   2  15      159.70      164.58     14.47 o 
   9   2  15       28.72       27.59     11.71 o 
  10   2  15      125.76      123.74     17.03 o 
  11   2  15       13.20       -7.00     16.92 o 
  12   2  15        8.98       23.75     18.77 o 
  13   2  15        3.91      -17.76     17.76 o 
  14   2  15        2.57       -6.46     20.21 o 
  15   2  15       16.63       13.70     22.30 o 
  16   2  15        8.01       -1.16     23.59 o 
   1   3  15      438.85      412.93     19.57 o 
   2   3  15       63.42       63.49     10.10 o 
   3   3  15        4.87        5.09      7.76 o 
   4   3  15       84.07       54.95      8.19 o 
   5   3  15       11.44        4.30      8.88 o 
   6   3  15      480.16      518.64     22.61 o 
   7   3  15       22.21       25.13     15.30 o 
   8   3  15      295.10      267.69     29.06 o 
   9   3  15        7.23       -6.33     20.29 o 
  10   3  15        9.75      -19.80     19.80 o 
  11   3  15        3.78      -17.72     20.39 o 
  12   3  15        7.54       -1.30     22.93 o 
  13   3  15        1.28       -0.61     23.84 o 
  14   3  15        0.19       18.57     27.04 o 
  15   3  15       26.75       12.22     28.61 o 
  16   3  15        1.75       33.94     31.84 o 
   0   4  15       84.21       52.25     14.05 o 
   1   4  15      263.95      284.24     15.49 o 
   2   4  15       13.32        5.66      7.81 o 
   3   4  15       26.10       15.60      8.49 o 
   4   4  15       28.38       13.20     10.13 o 
   5   4  15        0.06      -16.89     16.89 o 
   6   4  15      236.54      201.71     25.38 o 
   7   4  15       67.09       50.39     21.50 o 
   8   4  15        2.36        7.51     20.20 o 
   9   4  15       46.24       92.39     31.84 o 
  10   4  15      174.76      198.21     29.09 o 
  11   4  15        1.07       -2.42     22.30 o 
  12   4  15       13.50      -15.26     23.00 o 
  13   4  15        3.76      -14.35     25.25 o 
  14   4  15        9.30        7.11     26.94 o 
  15   4  15        2.46        4.50     35.97 o 
   1   5  15       32.44       17.28     14.51 o 
   2   5  15      275.97      274.18     31.63 o 
   3   5  15       10.74       -6.33     14.98 o 
   4   5  15       48.61       38.62     19.31 o 
   5   5  15        0.05        7.19     17.86 o 
   6   5  15       39.69       27.64     19.88 o 
   7   5  15       11.42      -18.62     18.62 o 
   8   5  15        9.83        9.56     20.15 o 
   9   5  15       20.58       24.69     22.05 o 
  10   5  15       10.68      -15.34     24.57 o 
  11   5  15       28.95       74.80     26.01 o 
  12   5  15       35.13       43.64     30.84 o 
  13   5  15       26.67       44.05     34.23 o 
  14   5  15        2.26      -25.45     25.45 o 
  15   5  15        3.49      -31.40     31.40 o 
   0   6  15       68.35       64.94     33.12 o 
   1   6  15        1.96      -12.55     19.79 o 
   2   6  15       15.34       -3.50     19.52 o 
   3   6  15       32.89       10.70     16.17 o 
   4   6  15      479.88      488.14     32.02 o 
   5   6  15        0.15       -8.24     17.21 o 
   6   6  15      146.76      181.23     60.57 o 
   7   6  15       23.74       54.96     21.61 o 
   8   6  15        0.01      -17.58     17.58 o 
   9   6  15        7.61       -8.52     25.60 o 
  10   6  15       47.83       -3.78     27.49 o 
  11   6  15        1.01      -34.24     37.83 o 
  12   6  15        0.40      -31.16     41.96 o 
  13   6  15        6.55      -22.93     30.52 o 
  14   6  15        0.14      -20.63     28.21 o 
   1   7  15       80.63       84.36     26.00 o 
   2   7  15      262.45      152.57     30.28 o 
   3   7  15        8.97      -20.65     20.65 o 
   4   7  15       26.50       19.54     15.73 o 
   5   7  15        4.80      -14.86     15.70 o 
   6   7  15       40.71       35.00     17.91 o 
   7   7  15       38.33       24.23     38.22 o 
   8   7  15       32.63       -7.16     19.79 o 
   9   7  15        0.84      -19.04     19.04 o 
  10   7  15        0.13      -22.94     22.94 o 
  11   7  15       40.90       17.69     32.14 o 
  12   7  15        3.29      -22.12     27.55 o 
  13   7  15       10.49      -33.97     34.82 o 
   0   8  15       11.04       20.80     27.19 o 
   1   8  15       17.32       26.16     19.30 o 
   2   8  15        3.00       10.30     18.60 o 
   3   8  15       14.94       10.25     18.58 o 
   4   8  15        0.01        3.39     18.95 o 
   5   8  15        6.70      -14.52     14.52 o 
   6   8  15       29.87      -14.95     16.00 o 
   7   8  15       14.20      -19.03     19.03 o 
   8   8  15       68.25       88.54     23.53 o 
   9   8  15       24.59       16.72     26.94 o 
  10   8  15        7.04       17.55     28.20 o 
  11   8  15        0.60        3.61     26.78 o 
   1   9  15       34.36       26.85     20.45 o 
   2   9  15       13.25       -3.79     26.31 o 
   3   9  15        0.60      -18.14     18.14 o 
   4   9  15        7.73      -16.16     18.84 o 
   5   9  15       25.16       10.60     20.40 o 
   6   9  15       23.06       32.05     18.18 o 
   7   9  15       10.51      -18.77     19.85 o 
   8   9  15        0.10       -8.13     17.96 o 
   9   9  15        6.85       -6.50     25.80 o 
   0  10  15       15.67       -2.20     30.90 o 
   1  10  15        0.74      -19.47     19.47 o 
   2  10  15        0.72      -19.55     19.55 o 
   3  10  15       14.02        6.47     21.23 o 
   4  10  15        5.26      -20.40     21.11 o 
   5  10  15        1.52      -20.15     20.15 o 
   6  10  15       12.32        6.43     22.55 o 
   0   0  16      490.06      482.38     39.25 o 
   1   0  16       56.76       45.61     13.17 o 
   2   0  16        6.79        0.50     12.71 o 
   3   0  16      593.40      634.00     24.97 o 
   4   0  16      903.19      853.42     29.70 o 
   5   0  16      620.81      623.98     27.52 o 
   6   0  16      694.24      695.25     38.27 o 
   7   0  16       65.35       58.14     18.94 o 
   8   0  16       26.08       17.02     18.33 o 
   9   0  16       31.95       60.27     20.62 o 
  10   0  16       46.03       53.21     22.30 o 
  11   0  16      167.67      141.63     26.14 o 
  12   0  16        2.91        9.89     22.34 o 
  13   0  16       38.67       14.11     23.84 o 
  14   0  16       50.59       56.31     72.89 o 
  15   0  16       23.74       38.38     36.90 o 
  16   0  16       53.85       42.50     47.69 o 
   1   1  16      177.51      167.28     10.30 o 
   2   1  16        1.18       -7.03      7.03 o 
   3   1  16        1.67        0.75      7.19 o 
   4   1  16      344.57      354.57     14.34 o 
   5   1  16       81.29       57.41      9.90 o 
   6   1  16      195.60      195.77     15.04 o 
   7   1  16        3.61        2.15     11.50 o 
   8   1  16       60.04       75.60     14.67 o 
   9   1  16       12.93        0.10     18.74 o 
  10   1  16      160.61      153.34     17.77 o 
  11   1  16       41.77       38.40     15.18 o 
  12   1  16       61.10       42.11     16.66 o 
  13   1  16       58.04       56.47     20.00 o 
  14   1  16        0.11       -9.48     21.18 o 
  15   1  16       13.80       -3.03     24.01 o 
  16   1  16        0.67      -29.02     29.02 o 
   0   2  16      159.22      152.03     18.57 o 
   1   2  16       34.41       46.78      9.62 o 
   2   2  16       34.50       29.18      8.88 o 
   3   2  16        2.75       -3.83      7.61 o 
   4   2  16      399.13      431.07     17.25 o 
   5   2  16       92.65      103.95     13.09 o 
   6   2  16      413.88      417.31     23.47 o 
   7   2  16        4.40       -6.51     13.33 o 
   8   2  16       50.90       27.90     19.70 o 
   9   2  16      151.25      124.72     16.30 o 
  10   2  16        8.94       10.05     14.11 o 
  11   2  16       44.95       42.63     17.82 o 
  12   2  16       17.93       10.57     18.29 o 
  13   2  16        3.32        2.00     18.92 o 
  14   2  16       34.22       39.52     25.29 o 
  15   2  16       17.08       35.59     23.11 o 
  16   2  16       34.12       59.04     50.81 o 
   1   3  16      835.48      868.87     37.04 o 
   2   3  16      370.22      337.77     20.15 o 
   3   3  16      243.52      251.63     15.74 o 
   4   3  16        0.03       -7.42      7.99 o 
   5   3  16       60.07       43.41     11.71 o 
   6   3  16      208.05      195.60     20.25 o 
   7   3  16      227.94      252.97     28.64 o 
   8   3  16        6.25       26.90     20.47 o 
   9   3  16       28.04       30.10     22.01 o 
  10   3  16       83.92       58.79     24.18 o 
  11   3  16       22.78       47.91     24.96 o 
  12   3  16        7.08       -1.25     24.17 o 
  13   3  16       11.02       14.31     26.73 o 
  14   3  16       13.39       11.82     35.88 o 
  15   3  16        1.74      -17.71     29.74 o 
  16   3  16       15.61       30.61     33.76 o 
   0   4  16       62.90       65.55     19.89 o 
   1   4  16        4.62        0.19      7.98 o 
   2   4  16        8.83      -14.98     15.56 o 
   3   4  16       27.17        9.75     15.65 o 
   4   4  16       15.91        1.13     16.95 o 
   5   4  16       11.06      -14.91     14.91 o 
   6   4  16      261.59      272.20     31.91 o 
   7   4  16      313.00      413.14     34.00 o 
   8   4  16       72.30       69.93     22.76 o 
   9   4  16        3.51       61.62     39.60 o 
  10   4  16       25.39      -12.20     21.28 o 
  11   4  16        2.31      -11.51     22.11 o 
  12   4  16        0.50      -15.76     23.74 o 
  13   4  16        0.00       -9.12     25.85 o 
  14   4  16        0.00      -13.00     27.71 o 
  15   4  16        8.70       36.96     37.61 o 
   1   5  16      658.49      621.34     46.14 o 
   2   5  16        9.72       17.34     21.25 o 
   3   5  16      343.17      356.89     28.08 o 
   4   5  16      129.82      144.79     22.55 o 
   5   5  16       75.83       46.03     17.62 o 
   6   5  16      334.36      354.45     31.16 o 
   7   5  16      145.58      145.62     25.65 o 
   8   5  16       75.32       90.68     24.56 o 
   9   5  16      352.83      320.21     33.81 o 
  10   5  16        7.15       16.87     24.76 o 
  11   5  16       10.26      -21.03     37.63 o 
  12   5  16        1.49      -17.40     29.89 o 
  13   5  16        8.24       49.10     33.31 o 
  14   5  16        0.05      -66.25     66.25 o 
   0   6  16       34.99       44.73     33.52 o 
   1   6  16      170.48      154.62     29.39 o 
   2   6  16        0.74       26.49     22.07 o 
   3   6  16       17.63       38.95     19.90 o 
   4   6  16       40.29       53.86     19.21 o 
   5   6  16       67.02       40.99     18.95 o 
   6   6  16       47.10       30.42     24.41 o 
   7   6  16       67.24       66.46     23.21 o 
   8   6  16       18.73      -13.65     28.86 o 
   9   6  16       20.94      -22.46     31.16 o 
  10   6  16        1.65       10.51     27.66 o 
  11   6  16       14.13       15.30     30.01 o 
  12   6  16       11.56      -25.28     25.28 o 
  13   6  16        0.22      -25.22     45.21 o 
   1   7  16       17.95       60.95     26.24 o 
   2   7  16       39.42       29.53     23.87 o 
   3   7  16       35.92       26.59     24.78 o 
   4   7  16        0.11      -15.84     15.84 o 
   5   7  16        1.13      -24.58     31.05 o 
   6   7  16       32.54       21.81     19.22 o 
   7   7  16       19.40       17.78     22.79 o 
   8   7  16      127.16      172.53     31.29 o 
   9   7  16       24.88       35.56     35.34 o 
  10   7  16        5.41      -23.06     23.06 o 
  11   7  16        1.38      -26.01     26.01 o 
  12   7  16        0.03      -35.51     35.51 o 
   0   8  16      147.00      147.43     34.97 o 
   1   8  16        3.10      -21.83     21.83 o 
   2   8  16        5.93      -18.63     18.63 o 
   3   8  16       53.23       28.52     20.77 o 
   4   8  16       44.59      -14.16     27.84 o 
   5   8  16       25.77       -2.74     21.93 o 
   6   8  16        2.51      -15.35     15.35 o 
   7   8  16       10.84        4.67     17.55 o 
   8   8  16       34.16       20.30     21.97 o 
   9   8  16        8.53      -29.35     29.35 o 
  10   8  16        7.81      -26.05     26.05 o 
   1   9  16        9.20      -14.28     19.53 o 
   2   9  16        9.31      -23.43     23.43 o 
   3   9  16        0.03      -15.07     19.57 o 
   4   9  16        0.13      -11.72     19.66 o 
   5   9  16        9.88        2.44     21.31 o 
   6   9  16        3.64       26.32     18.03 o 
   7   9  16        6.37      -17.81     17.81 o 
   8   9  16        8.26       -3.65     20.02 o 
   0  10  16       12.28      -28.38     28.38 o 
   1  10  16        1.81      -21.06     21.06 o 
   2  10  16       14.14       36.20     23.10 o 
   3  10  16       19.79       13.82     24.98 o 
   4  10  16        3.05       -5.72     22.55 o 
   5  10  16       20.07       -8.77     23.04 o 
   1   1  17       10.18        4.71      8.06 o 
   2   1  17       12.78       -2.97      7.60 o 
   3   1  17       25.26       15.93      7.92 o 
   4   1  17       44.79       31.85      8.99 o 
   5   1  17      279.07      278.96     14.12 o 
   6   1  17        0.03       -8.87      9.80 o 
   7   1  17        0.17      -11.29     11.29 o 
   8   1  17      210.27      205.40     16.47 o 
   9   1  17       17.35        4.42     13.78 o 
  10   1  17       70.69       49.00     15.21 o 
  11   1  17        2.72      -18.42     18.42 o 
  12   1  17        4.48       -4.48     15.79 o 
  13   1  17        1.29       17.89     19.74 o 
  14   1  17        0.20      -17.78     21.99 o 
  15   1  17        3.07      -26.80     26.80 o 
  16   1  17        0.14       82.92     33.46 o 
   0   2  17      477.12      493.75     30.37 o 
   1   2  17       75.05       92.70     14.67 o 
   2   2  17      114.98      131.15     15.55 o 
   3   2  17      391.01      407.70     17.23 o 
   4   2  17      373.21      365.55     18.15 o 
   5   2  17       90.97       93.90     12.52 o 
   6   2  17      209.72      208.32     16.90 o 
   7   2  17      109.53       92.34     14.67 o 
   8   2  17      165.78      137.34     33.99 o 
   9   2  17      112.41      111.06     25.85 o 
  10   2  17       18.76       26.54     15.92 o 
  11   2  17        9.05        1.67     16.54 o 
  12   2  17       14.47      -14.84     14.84 o 
  13   2  17        0.00        0.73     18.46 o 
  14   2  17        0.19      -19.85     19.92 o 
  15   2  17        6.67       25.81     26.10 o 
  16   2  17       16.98       39.29     24.74 o 
   1   3  17       85.33       94.21     15.60 o 
   2   3  17      264.69      252.91     23.61 o 
   3   3  17        5.60       11.60     10.85 o 
   4   3  17        5.73       -8.98      8.98 o 
   5   3  17       67.55       54.95     14.23 o 
   6   3  17       65.28       31.53     20.64 o 
   7   3  17       45.13       45.59     24.73 o 
   8   3  17       71.59       42.71     22.15 o 
   9   3  17       11.20       40.96     22.77 o 
  10   3  17      168.42      198.86     34.97 o 
  11   3  17       15.37        6.55     23.79 o 
  12   3  17       14.49      -16.96     23.66 o 
  13   3  17        5.11       -8.16     26.14 o 
  14   3  17        0.01      -12.72     28.27 o 
  15   3  17        5.76      -29.24     29.24 o 
   0   4  17        8.79        0.32     27.27 o 
   1   4  17      152.26      148.04     27.32 o 
   2   4  17       37.31       56.88     24.11 o 
   3   4  17      111.73       89.40     19.91 o 
   4   4  17      106.09       78.81     21.18 o 
   5   4  17      258.80      243.78     23.42 o 
   6   4  17       58.58       31.63     20.32 o 
   7   4  17      399.69      444.55     35.78 o 
   8   4  17       35.14       58.73     23.04 o 
   9   4  17      178.89      188.22     29.73 o 
  10   4  17        7.04       22.00     22.74 o 
  11   4  17       23.06       66.40     43.93 o 
  12   4  17        0.04      -19.79     24.24 o 
  13   4  17        1.68      -11.58     25.81 o 
  14   4  17       15.29       -6.23     29.54 o 
  15   4  17        1.26       -9.76     35.92 o 
   1   5  17      119.29      116.26     27.05 o 
   2   5  17        4.02       -7.17     20.54 o 
   3   5  17      285.41      284.70     40.87 o 
   4   5  17        0.12       -1.51     16.64 o 
   5   5  17        0.01      -15.73     16.82 o 
   6   5  17      171.95      199.60     22.75 o 
   7   5  17        2.60      -18.27     18.27 o 
   8   5  17       45.40       37.31     22.60 o 
   9   5  17        4.66       10.09     22.39 o 
  10   5  17        4.00        2.31     23.60 o 
  11   5  17        5.63       -8.69     24.39 o 
  12   5  17        8.97       11.86     74.43 o 
  13   5  17        1.16      -13.64     33.14 o 
  14   5  17        0.35      -16.83     35.22 o 
   0   6  17       16.38       20.21     31.01 o 
   1   6  17        1.70       -9.35     37.95 o 
   2   6  17       88.34       80.51     26.02 o 
   3   6  17       34.70       44.65     25.16 o 
   4   6  17       52.76       45.65     18.95 o 
   5   6  17      122.89      113.88     22.98 o 
   6   6  17       13.91       19.45     19.13 o 
   7   6  17       41.75       45.18     23.23 o 
   8   6  17       38.16       61.89     30.07 o 
   9   6  17        0.95      -32.61     32.61 o 
  10   6  17       16.43       21.96     48.09 o 
  11   6  17        0.19        0.94     42.78 o 
  12   6  17        5.74      -39.28     45.25 o 
  13   6  17        0.20      -53.60     53.60 o 
   1   7  17      557.86      670.34     51.92 o 
   2   7  17        0.66        5.05     23.91 o 
   3   7  17       44.30       29.06     25.01 o 
   4   7  17        6.82       13.27     17.98 o 
   5   7  17        0.60      -17.80     17.80 o 
   6   7  17       33.99       45.09     27.40 o 
   7   7  17       61.54       83.82     21.79 o 
   8   7  17        2.99      -17.11     22.96 o 
   9   7  17        0.00      -27.35     27.35 o 
  10   7  17        0.13      -31.45     31.45 o 
  11   7  17        0.70      -18.46     31.02 o 
  12   7  17        5.61      -54.52     61.49 o 
   0   8  17        3.77      -26.26     26.26 o 
   1   8  17       22.72      -19.52     19.52 o 
   2   8  17       16.82        0.72     23.05 o 
   3   8  17       22.99       -5.37     26.89 o 
   4   8  17       20.53       35.12     22.05 o 
   5   8  17       27.54      -12.80     16.75 o 
   6   8  17       13.13        4.36     18.33 o 
   7   8  17        0.01      -17.84     17.84 o 
   8   8  17        0.30      -15.19     17.95 o 
   9   8  17        1.11        2.56     27.24 o 
  10   8  17        2.48       18.36     57.62 o 
   1   9  17      101.27       67.08     23.35 o 
   2   9  17        0.17      -19.96     19.96 o 
   3   9  17        0.55      -20.99     20.99 o 
   4   9  17       43.55       34.04     21.95 o 
   5   9  17       11.61      -20.22     20.22 o 
   6   9  17       34.57       59.89     19.53 o 
   7   9  17        5.41        3.84     18.84 o 
   0  10  17        5.89       14.27     32.58 o 
   1  10  17        0.38       18.78     23.23 o 
   2  10  17        1.18       -0.32     22.54 o 
   3  10  17        0.05        3.53     22.90 o 
   0   0  18      900.62      924.89     68.10 o 
   1   0  18      620.86      688.81     34.88 o 
   2   0  18        1.08       -3.34     12.94 o 
   3   0  18      576.49      691.64     29.23 o 
   4   0  18     1200.06     1185.29     40.50 o 
   5   0  18      552.56      534.67     29.40 o 
   6   0  18       46.54       22.27     13.81 o 
   7   0  18      138.90      109.85     22.25 o 
   8   0  18       68.90       89.63     21.60 o 
   9   0  18       66.48       72.64     18.62 o 
  10   0  18       17.08        3.25     20.14 o 
  11   0  18       46.65       19.44     23.63 o 
  12   0  18        6.77       37.32     41.41 o 
  13   0  18        0.02      -30.89     31.30 o 
  14   0  18        0.80       11.11     83.53 o 
  15   0  18        7.18       44.77     37.81 o 
   1   1  18     1098.42     1165.79     30.37 o 
   2   1  18     1997.04     2105.35     46.56 o 
   3   1  18      854.17      941.52     24.39 o 
   4   1  18      750.42      724.99     21.07 o 
   5   1  18       32.50       18.69      9.60 o 
   6   1  18      159.96      169.76     12.83 o 
   7   1  18       40.12        8.47     10.62 o 
   8   1  18      103.81      121.54     14.77 o 
   9   1  18       46.25       36.11     13.83 o 
  10   1  18       26.41       17.31     14.43 o 
  11   1  18       12.10        3.69     16.86 o 
  12   1  18        8.62       14.08     18.25 o 
  13   1  18        0.89      -18.13     19.03 o 
  14   1  18        0.94       -0.35     31.68 o 
  15   1  18        1.44       29.37     29.93 o 
   0   2  18       43.08       43.57     17.23 o 
   1   2  18      336.82      379.40     20.11 o 
   2   2  18      602.96      629.38     25.48 o 
   3   2  18      146.74      135.76     14.25 o 
   4   2  18      275.77      261.09     16.60 o 
   5   2  18       72.88       64.58     12.23 o 
   6   2  18       35.53       22.72     11.24 o 
   7   2  18        5.42       -7.17     16.66 o 
   8   2  18       13.79        2.24     18.24 o 
   9   2  18       13.15       -9.80     21.64 o 
  10   2  18       11.89       28.76     23.72 o 
  11   2  18       37.54       26.39     25.34 o 
  12   2  18       24.09       35.20     27.67 o 
  13   2  18       22.42       24.45     28.63 o 
  14   2  18        3.01      -27.64     27.64 o 
  15   2  18        1.15      -28.79     28.79 o 
   1   3  18      564.35      545.16     44.17 o 
   2   3  18        0.11        5.69     14.01 o 
   3   3  18      196.33      162.22     21.69 o 
   4   3  18      229.90      224.14     22.58 o 
   5   3  18      120.12      175.68     21.13 o 
   6   3  18       18.10       14.71     16.56 o 
   7   3  18       68.69       85.11     23.85 o 
   8   3  18       45.72       41.57     21.77 o 
   9   3  18       28.81       24.29     22.91 o 
  10   3  18        2.35      -13.61     31.73 o 
  11   3  18       28.39       23.88     25.40 o 
  12   3  18       18.52       40.09     26.97 o 
  13   3  18       12.75        1.67     27.86 o 
  14   3  18        7.19      -29.14     29.14 o 
  15   3  18        2.95      -31.39     31.39 o 
   0   4  18      787.88      650.92     67.78 o 
   1   4  18      192.84      192.08     31.27 o 
   2   4  18      203.27      205.44     31.02 o 
   3   4  18        8.91       -7.20     17.24 o 
   4   4  18      291.16      255.48     31.89 o 
   5   4  18       16.92       21.15     16.72 o 
   6   4  18       87.04       68.43     19.18 o 
   7   4  18       33.70       49.13     23.99 o 
   8   4  18       32.50       85.90     24.31 o 
   9   4  18        1.41       -8.14     27.86 o 
  10   4  18        0.62      -21.76     21.76 o 
  11   4  18        1.82       -2.28     24.52 o 
  12   4  18        0.38       -1.20     25.97 o 
  13   4  18        4.49       -5.62     27.53 o 
  14   4  18        1.05       17.99     30.76 o 
   1   5  18       52.14       62.69     24.86 o 
   2   5  18      216.09      206.01     32.14 o 
   3   5  18       16.44       42.01     18.74 o 
   4   5  18        0.40      -17.03     17.03 o 
   5   5  18       60.78       85.10     22.04 o 
   6   5  18        8.70        3.24     19.50 o 
   7   5  18        0.01       -4.75     21.51 o 
   8   5  18        7.39       -8.00     21.03 o 
   9   5  18        7.00       35.47     24.83 o 
  10   5  18        6.26        6.79     26.78 o 
  11   5  18        2.47       35.39     26.85 o 
  12   5  18       10.42       37.18     33.36 o 
  13   5  18        6.20      -20.66     33.52 o 
   0   6  18       58.40       36.85     34.09 o 
   1   6  18       21.59       71.37     26.36 o 
   2   6  18        3.85      -21.05     21.05 o 
   3   6  18       10.27       11.20     23.46 o 
   4   6  18       78.45       77.09     21.68 o 
   5   6  18       23.58        6.38     19.66 o 
   6   6  18      151.98      136.12     25.12 o 
   7   6  18       40.75       44.06     21.98 o 
   8   6  18        1.01      -16.34     26.61 o 
   9   6  18        4.05      -26.86     26.86 o 
  10   6  18        3.82        4.51     30.52 o 
  11   6  18        0.74      -10.99     46.96 o 
  12   6  18        4.24      -32.05     32.05 o 
   1   7  18       34.09       86.24     30.60 o 
   2   7  18       35.22       54.94     39.65 o 
   3   7  18        0.40      -22.32     23.09 o 
   4   7  18       40.40       19.75     47.04 o 
   5   7  18        0.18      -12.16     23.63 o 
   6   7  18       18.35       -7.15     19.94 o 
   7   7  18       21.54      -13.25     38.23 o 
   8   7  18       19.58      -18.81     21.50 o 
   9   7  18       17.69      -23.82     44.81 o 
  10   7  18        3.01       -4.93     32.02 o 
  11   7  18        2.84      -27.86     27.86 o 
   0   8  18       15.32      -22.89     36.93 o 
   1   8  18        6.69      -24.33     24.33 o 
   2   8  18        0.04      -15.73     32.38 o 
   3   8  18       17.81       -3.30     24.12 o 
   4   8  18        1.42       -9.77     27.86 o 
   5   8  18       17.04        7.96     37.27 o 
   6   8  18       14.55       -7.06     22.77 o 
   7   8  18       55.53       42.34     21.15 o 
   8   8  18        0.65      -18.53     18.53 o 
   9   8  18       12.20      -22.88     22.88 o 
   1   9  18       15.04       -7.09     22.32 o 
   2   9  18       60.98       21.13     23.69 o 
   3   9  18       29.23      -16.66     30.15 o 
   4   9  18       53.80       34.22     23.73 o 
   5   9  18        6.64      -22.50     22.50 o 
   6   9  18        3.65      -26.91     26.91 o 
   7   9  18       11.55      -20.91     25.23 o 
   0  10  18       19.61      -48.62     48.62 o 
   1  10  18        0.15      -42.78     42.78 o 
   1   1  19      562.53      610.97     23.71 o 
   2   1  19      142.83      155.10     11.99 o 
   3   1  19      127.32      162.87     13.52 o 
   4   1  19       57.06       52.98     11.15 o 
   5   1  19        0.67        7.99      9.48 o 
   6   1  19      186.68      185.42     13.08 o 
   7   1  19        6.88        2.62      9.87 o 
   8   1  19        0.00       -3.87     12.27 o 
   9   1  19        0.14      -11.41     14.22 o 
  10   1  19        4.66      -12.41     14.62 o 
  11   1  19        0.35        5.33     17.07 o 
  12   1  19       42.98       40.58     21.27 o 
  13   1  19        0.60       34.16     22.89 o 
  14   1  19        6.59       19.14     37.57 o 
  15   1  19        0.65        4.85     28.69 o 
   0   2  19      108.46       57.93     20.14 o 
   1   2  19      648.70      706.99     27.83 o 
   2   2  19      287.71      327.68     19.98 o 
   3   2  19      459.22      440.22     20.74 o 
   4   2  19        0.22      -10.62     10.62 o 
   5   2  19      152.89      168.27     17.88 o 
   6   2  19       73.61       67.86     17.25 o 
   7   2  19       50.31       38.21     19.37 o 
   8   2  19       46.43       28.42     27.87 o 
   9   2  19       51.82       64.00     25.36 o 
  10   2  19        0.28       20.48     32.55 o 
  11   2  19        4.54        0.00     23.85 o 
  12   2  19       32.16       33.38     28.98 o 
  13   2  19        3.80       11.81     28.34 o 
  14   2  19        4.59      -28.57     28.94 o 
  15   2  19        4.50        3.80     41.29 o 
   1   3  19     1851.02     1865.50     90.68 o 
   2   3  19        9.84        7.60     30.64 o 
   3   3  19      232.63      238.68     26.18 o 
   4   3  19      327.53      347.95     30.16 o 
   5   3  19       16.84       16.01     16.49 o 
   6   3  19      120.09      159.17     21.77 o 
   7   3  19        0.19        0.51     20.85 o 
   8   3  19       13.65       -0.94     21.92 o 
   9   3  19       58.48       57.48     26.04 o 
  10   3  19        2.07       11.25     24.27 o 
  11   3  19       35.36       24.13     25.43 o 
  12   3  19        0.36       10.16     27.31 o 
  13   3  19        2.14      -26.32     26.87 o 
  14   3  19        0.02       48.11     32.15 o 
   0   4  19      536.86      501.64     62.83 o 
   1   4  19       22.73       13.03     23.93 o 
   2   4  19      134.08      157.75     37.42 o 
   3   4  19      358.32      340.08     29.51 o 
   4   4  19       79.92      137.47     23.69 o 
   5   4  19       15.78       -9.39     18.27 o 
   6   4  19        8.23       -6.81     15.74 o 
   7   4  19        1.08       -8.47     16.38 o 
   8   4  19       38.41       76.23     25.04 o 
   9   4  19        1.64       -1.83     23.44 o 
  10   4  19        0.24      -13.25     23.56 o 
  11   4  19        0.87      -23.03     24.83 o 
  12   4  19        2.27       18.27     28.06 o 
  13   4  19        2.22       28.40     30.89 o 
  14   4  19        9.50      -28.71     37.02 o 
   1   5  19      387.63      437.66     42.42 o 
   2   5  19       38.23       49.00     25.15 o 
   3   5  19      402.09      369.27     39.67 o 
   4   5  19        0.40      -10.30     17.71 o 
   5   5  19        0.51       -3.05     18.56 o 
   6   5  19        1.71      -16.94     16.94 o 
   7   5  19        5.84        5.42     17.90 o 
   8   5  19       13.40       -1.57     22.65 o 
   9   5  19        1.89       11.69     23.93 o 
  10   5  19        5.34        6.11     25.31 o 
  11   5  19       15.61       21.59     32.18 o 
  12   5  19        1.62       21.68     34.92 o 
  13   5  19        3.58       42.43     38.08 o 
   0   6  19        0.19       -6.57     31.82 o 
   1   6  19        4.75      -21.07     21.07 o 
   2   6  19       14.25       53.49     26.49 o 
   3   6  19       26.67       -2.89     23.10 o 
   4   6  19       85.29       81.81     22.53 o 
   5   6  19      108.12      194.21     26.96 o 
   6   6  19       12.54       53.61     21.62 o 
   7   6  19      104.53      132.60     26.07 o 
   8   6  19       18.83       -1.91     32.57 o 
   9   6  19        7.09       12.54     31.41 o 
  10   6  19        0.00      -29.81     29.81 o 
  11   6  19       19.58       40.69     34.92 o 
  12   6  19       20.66       43.92     37.33 o 
   1   7  19        6.18      -20.98     22.76 o 
   2   7  19        4.78        8.92     24.79 o 
   3   7  19       55.52       44.28     27.79 o 
   4   7  19        5.71        3.53     24.51 o 
   5   7  19       40.33       52.87     22.69 o 
   6   7  19       14.04       30.59     22.12 o 
   7   7  19        2.28       12.79     22.37 o 
   8   7  19       26.34      -20.10     20.10 o 
   9   7  19        0.48       -8.30     22.60 o 
  10   7  19        3.15      -14.71     51.75 o 
   0   8  19        0.08      -35.96     35.96 o 
   1   8  19       13.50       40.01     29.13 o 
   2   8  19        0.30       34.69     28.30 o 
   3   8  19        0.56      -16.76     45.10 o 
   4   8  19        3.03      -27.92     30.80 o 
   5   8  19        4.54       12.10     25.19 o 
   6   8  19        0.66      -27.46     27.46 o 
   7   8  19       14.36      -20.30     20.30 o 
   8   8  19        0.92      -12.75     30.39 o 
   1   9  19       24.35      -22.27     22.27 o 
   2   9  19        2.46      -22.43     22.43 o 
   3   9  19        8.33      -10.40     23.02 o 
   4   9  19        0.83      -17.27     23.31 o 
   5   9  19        3.44      -21.47     22.35 o 
   0   0  20      670.14      710.53     48.42 o 
   1   0  20       21.44       -2.42     14.68 o 
   2   0  20      390.16      391.99     25.12 o 
   3   0  20      687.69      787.93     36.02 o 
   4   0  20      756.84      886.13     35.21 o 
   5   0  20      963.80      996.48     37.81 o 
   6   0  20        9.98       17.15     15.10 o 
   7   0  20      284.92      238.25     20.74 o 
   8   0  20        2.26        3.98     14.83 o 
   9   0  20       13.43        9.83     29.93 o 
  10   0  20      254.19      299.53     40.41 o 
  11   0  20        1.62      -28.18     28.18 o 
  12   0  20       38.12       21.96     33.19 o 
  13   0  20        7.64       38.71     35.39 o 
  14   0  20       15.17      -14.14     36.65 o 
   1   1  20      404.10      428.89     23.44 o 
   2   1  20      397.67      467.98     23.25 o 
   3   1  20     1268.06     1390.73     35.97 o 
   4   1  20      438.36      500.94     19.65 o 
   5   1  20        8.55        5.26      9.15 o 
   6   1  20       36.98       30.16     10.23 o 
   7   1  20        9.25       -5.45     10.76 o 
   8   1  20        0.32      -13.48     13.48 o 
   9   1  20        4.58        1.46     14.40 o 
  10   1  20        0.17      -14.77     14.77 o 
  11   1  20       30.90       43.42     16.63 o 
  12   1  20       28.27       21.32     19.44 o 
  13   1  20        8.07      -12.28     22.58 o 
  14   1  20        6.67        2.19     24.32 o 
   0   2  20      451.05      437.56     32.23 o 
   1   2  20       42.10       35.00     12.97 o 
   2   2  20      107.78      118.70     17.04 o 
   3   2  20       38.00       26.17     16.35 o 
   4   2  20       26.13       19.56     15.92 o 
   5   2  20      256.16      204.86     25.96 o 
   6   2  20       35.40       59.68     17.44 o 
   7   2  20      178.61      175.84     20.91 o 
   8   2  20        1.64       -2.45     22.49 o 
   9   2  20       13.91       -7.06     22.22 o 
  10   2  20        2.22       11.90     23.90 o 
  11   2  20        9.48       -4.28     28.28 o 
  12   2  20       20.02       20.95     28.55 o 
  13   2  20        2.97       -6.14     28.83 o 
  14   2  20       19.64       25.14     41.11 o 
   1   3  20      332.67      351.29     38.27 o 
   2   3  20       90.08       52.08     27.72 o 
   3   3  20        1.63      -19.66     19.66 o 
   4   3  20       21.99       27.39     18.67 o 
   5   3  20       41.94       41.08     26.26 o 
   6   3  20       35.38       58.74     19.08 o 
   7   3  20       49.57       39.32     19.03 o 
   8   3  20       36.25       12.76     22.65 o 
   9   3  20        7.02        2.08     23.52 o 
  10   3  20       20.73       -6.95     24.44 o 
  11   3  20        0.04       -9.68     32.87 o 
  12   3  20        5.48       15.67     28.52 o 
  13   3  20        4.37       18.79     30.48 o 
  14   3  20        1.68       -1.00     31.93 o 
   0   4  20      119.04      145.62     43.83 o 
   1   4  20       81.41       70.51     26.99 o 
   2   4  20        3.16        9.03     27.23 o 
   3   4  20       55.72       48.64     24.34 o 
   4   4  20       56.21       52.60     21.19 o 
   5   4  20       10.36      -11.50     17.65 o 
   6   4  20       17.69       31.11     18.06 o 
   7   4  20       21.15        8.62     18.00 o 
   8   4  20        0.25      -10.21     25.89 o 
   9   4  20        3.36      -23.00     23.00 o 
  10   4  20       35.82       40.64     30.38 o 
  11   4  20        1.55      -11.91     26.03 o 
  12   4  20        7.38       57.22     30.83 o 
  13   4  20        2.19       32.73     32.29 o 
   1   5  20       66.92       68.65     47.28 o 
   2   5  20       30.16       51.28     26.63 o 
   3   5  20       44.67       40.52     25.19 o 
   4   5  20        6.61       37.40     20.58 o 
   5   5  20        4.29       16.91     19.73 o 
   6   5  20       20.28       18.46     23.41 o 
   7   5  20       48.73       38.12     19.58 o 
   8   5  20        0.05      -15.69     18.41 o 
   9   5  20       25.19        3.30     24.80 o 
  10   5  20       47.72       76.32     29.28 o 
  11   5  20        8.74       -9.97     30.71 o 
  12   5  20        0.37       22.61     35.33 o 
   0   6  20        4.81      -33.04     33.04 o 
   1   6  20        0.43      -20.61     20.61 o 
   2   6  20       11.04       19.20     24.33 o 
   3   6  20       10.83        3.92     23.74 o 
   4   6  20       11.07       13.38     25.23 o 
   5   6  20        0.84       -6.66     20.13 o 
   6   6  20       36.08       34.39     25.15 o 
   7   6  20        1.21       -6.85     20.66 o 
   8   6  20        5.06        5.22     23.26 o 
   9   6  20        1.95       -2.58     22.89 o 
  10   6  20        5.52        1.30     34.16 o 
  11   6  20        6.64       47.44     36.53 o 
   1   7  20       12.42       -7.46     24.39 o 
   2   7  20       35.34       51.23     28.07 o 
   3   7  20        2.75       48.08     28.54 o 
   4   7  20        1.59      -24.15     24.15 o 
   5   7  20       68.73      114.05     33.58 o 
   6   7  20       67.59       89.56     26.07 o 
   7   7  20        1.45      -19.54     28.25 o 
   8   7  20       32.92      -18.45     30.57 o 
   9   7  20       26.88       -0.95     23.60 o 
   0   8  20       27.17      -33.69     37.58 o 
   1   8  20        0.98       15.31     27.66 o 
   2   8  20        2.81       17.33     27.95 o 
   3   8  20        0.02       13.80     32.92 o 
   4   8  20        0.92      -31.75     65.24 o 
   5   8  20        0.36      -23.99     23.99 o 
   6   8  20        3.64        5.30     25.21 o 
   7   8  20        2.99      -19.41     20.86 o 
   1   9  20       16.99       -3.75     27.19 o 
   2   9  20        4.20      -26.00     26.00 o 
   3   9  20       13.20      -23.81     24.27 o 
   4   9  20        1.90      -28.70     28.70 o 
   1   1  21      123.92      103.06     15.34 o 
   2   1  21        9.33        5.32     12.51 o 
   3   1  21       29.63       51.76     11.82 o 
   4   1  21        2.06        0.39      9.10 o 
   5   1  21        1.63       -8.75      9.68 o 
   6   1  21        3.40      -13.10     13.10 o 
   7   1  21        0.11      -10.98     10.98 o 
   8   1  21       10.14       10.27     12.64 o 
   9   1  21       12.09       24.58     15.11 o 
  10   1  21        5.60       -3.06     15.25 o 
  11   1  21        1.93        9.30     17.40 o 
  12   1  21        5.62      -11.53     18.50 o 
  13   1  21        3.31       -9.63     19.90 o 
  14   1  21       16.92      -17.13     20.84 o 
   0   2  21      142.15      165.50     39.08 o 
   1   2  21      299.13      289.76     26.20 o 
   2   2  21      107.31      143.85     40.40 o 
   3   2  21      195.04      200.46     24.19 o 
   4   2  21        6.87       -9.29     16.00 o 
   5   2  21        5.93      -13.89     14.43 o 
   6   2  21        2.38       15.79     16.12 o 
   7   2  21        0.31        7.16     23.09 o 
   8   2  21       40.87       56.26     20.95 o 
   9   2  21       71.14       95.19     27.66 o 
  10   2  21       17.97       12.28     25.92 o 
  11   2  21        0.04       38.82     28.28 o 
  12   2  21       28.47       16.26     44.06 o 
  13   2  21       44.48       44.55     47.53 o 
   1   3  21      533.66      520.09     44.66 o 
   2   3  21        0.57       -1.70     20.49 o 
   3   3  21       49.66       34.81     24.31 o 
   4   3  21       80.42       83.03     27.05 o 
   5   3  21       31.96       25.80     20.09 o 
   6   3  21       14.62       24.89     17.89 o 
   7   3  21        0.14       26.85     18.48 o 
   8   3  21        6.31       -7.54     39.61 o 
   9   3  21       10.03        6.72     24.31 o 
  10   3  21       15.23      -24.50     24.50 o 
  11   3  21       16.95       -6.00     27.03 o 
  12   3  21        4.10       11.71     30.36 o 
  13   3  21        7.58       10.67     32.35 o 
   0   4  21       57.98       84.42     40.50 o 
   1   4  21        9.08       40.53     61.57 o 
   2   4  21       14.89        9.03     21.97 o 
   3   4  21      149.47      154.77     30.54 o 
   4   4  21       46.42       55.17     21.15 o 
   5   4  21      164.60      146.13     26.44 o 
   6   4  21        4.29       15.54     20.62 o 
   7   4  21        0.04        7.49     18.23 o 
   8   4  21        2.61        7.85     18.90 o 
   9   4  21        2.37       25.48     26.48 o 
  10   4  21        0.52       -9.66     25.69 o 
  11   4  21        0.55      -12.54     27.65 o 
  12   4  21        4.81       23.12     31.60 o 
   1   5  21       64.12       49.67     27.09 o 
   2   5  21       67.61       68.87     28.33 o 
   3   5  21      131.52      186.35     41.32 o 
   4   5  21       12.48       18.71     24.51 o 
   5   5  21       65.89      108.78     24.66 o 
   6   5  21        0.78        1.67     20.79 o 
   7   5  21        0.56      -19.95     19.95 o 
   8   5  21        1.14      -10.13     19.84 o 
   9   5  21        0.06      -20.94     20.94 o 
  10   5  21        0.00       10.03     31.95 o 
  11   5  21        6.39      -24.16     32.28 o 
   0   6  21        8.05      -31.90     31.90 o 
   1   6  21        1.18       17.13     27.45 o 
   2   6  21        0.11       14.93     25.61 o 
   3   6  21       53.57       16.75     26.11 o 
   4   6  21       22.96        5.03     35.59 o 
   5   6  21       78.04      121.29     26.53 o 
   6   6  21       24.03       37.63     22.86 o 
   7   6  21        0.04        5.52     23.09 o 
   8   6  21        2.63        1.26     23.18 o 
   9   6  21        5.76       23.44     41.99 o 
  10   6  21        0.01       11.42     25.46 o 
   1   7  21       14.34      -24.19     42.57 o 
   2   7  21       34.29       34.16     27.65 o 
   3   7  21       26.20       40.96     28.84 o 
   4   7  21       34.40       -6.35     27.12 o 
   5   7  21       59.91       77.26     33.23 o 
   6   7  21        2.46      -22.48     22.48 o 
   7   7  21        2.07       13.27     24.25 o 
   8   7  21        0.92      -17.00     23.98 o 
   9   7  21        0.14      -35.23     44.40 o 
   0   8  21        5.93      -31.49     40.83 o 
   1   8  21        0.61      -19.24     34.54 o 
   2   8  21        5.98        8.92     30.16 o 
   3   8  21        4.31       17.80     31.25 o 
   4   8  21        0.67      -26.94     27.76 o 
   5   8  21       13.18      -32.19     32.19 o 
   6   8  21       25.02       -6.45     32.06 o 
   1   9  21        0.54      -37.30     37.30 o 
   0   0  22       22.13        2.52     34.21 o 
   1   0  22        4.89       -9.28     15.14 o 
   2   0  22      125.10      131.85     19.20 o 
   3   0  22        0.00      -10.26     14.76 o 
   4   0  22       15.15       22.13     15.58 o 
   5   0  22       30.31       13.99     14.38 o 
   6   0  22        2.01        4.33     16.82 o 
   7   0  22       72.14       98.10     23.39 o 
   8   0  22        5.37       -6.03     20.97 o 
   9   0  22        1.08      -18.15     29.97 o 
  10   0  22        0.09      -22.63     23.74 o 
  11   0  22       14.59       -3.76     25.85 o 
  12   0  22      106.72      100.43     45.90 o 
  13   0  22        6.42      -32.45     33.99 o 
   1   1  22       98.62      106.71     21.02 o 
   2   1  22       95.12       94.29     20.80 o 
   3   1  22        0.01       -1.68     17.00 o 
   4   1  22      270.15      285.53     18.51 o 
   5   1  22       52.23       50.98     13.00 o 
   6   1  22        3.65      -10.81     10.81 o 
   7   1  22       94.05      115.82     13.67 o 
   8   1  22        0.00       -5.24     14.77 o 
   9   1  22       73.76      113.03     16.48 o 
  10   1  22        1.52       19.20     16.57 o 
  11   1  22       32.27       11.54     16.23 o 
  12   1  22        0.62        7.22     20.12 o 
  13   1  22       16.20       11.38     19.79 o 
   0   2  22      172.78      138.29     33.17 o 
   1   2  22       14.04       -0.20     18.59 o 
   2   2  22       54.11       68.95     36.18 o 
   3   2  22      204.14      176.68     24.55 o 
   4   2  22        6.26       -3.36     16.20 o 
   5   2  22       82.63       78.29     17.84 o 
   6   2  22       47.50       25.61     16.97 o 
   7   2  22       30.22       42.25     24.06 o 
   8   2  22       13.04       39.71     20.14 o 
   9   2  22        7.38        1.43     19.56 o 
  10   2  22        0.04        6.61     32.29 o 
  11   2  22        2.37       -8.51     30.95 o 
  12   2  22        0.87        0.67     38.54 o 
  13   2  22        1.93        9.78     40.79 o 
   1   3  22       27.09       19.99     22.73 o 
   2   3  22       71.19       77.90     26.71 o 
   3   3  22       22.86       52.21     26.16 o 
   4   3  22        6.58       13.92     20.47 o 
   5   3  22        4.61        5.88     19.73 o 
   6   3  22       20.59       18.13     21.60 o 
   7   3  22       25.50        9.37     19.05 o 
   8   3  22        3.09       26.77     19.71 o 
   9   3  22        6.09       -6.49     19.68 o 
  10   3  22       11.39       15.86     26.96 o 
  11   3  22       55.84      126.60     39.65 o 
  12   3  22       56.47      114.81     35.85 o 
   0   4  22       49.30       49.68     38.64 o 
   1   4  22       14.54       15.75     24.55 o 
   2   4  22        3.29      -14.64     22.48 o 
   3   4  22      141.11       79.75     29.67 o 
   4   4  22       29.96       76.58     28.20 o 
   5   4  22       62.52       61.61     22.87 o 
   6   4  22       41.87       40.64     22.79 o 
   7   4  22       32.56       33.22     20.45 o 
   8   4  22       37.28       38.19     20.73 o 
   9   4  22        0.06       35.85     22.32 o 
  10   4  22        2.64       16.85     21.76 o 
  11   4  22       10.42       19.84     28.98 o 
  12   4  22      109.73      186.78     38.25 o 
   1   5  22       58.77      -15.24     23.93 o 
   2   5  22       63.55       72.92     37.58 o 
   3   5  22        0.09       11.49     25.08 o 
   4   5  22       70.48       37.65     27.30 o 
   5   5  22        1.40        8.41     21.35 o 
   6   5  22       20.57       14.27     22.13 o 
   7   5  22        3.52      -20.65     20.65 o 
   8   5  22        2.19       14.92     20.79 o 
   9   5  22        0.74      -20.91     20.91 o 
  10   5  22       13.46       22.64     26.12 o 
  11   5  22        3.43        2.94     34.19 o 
   0   6  22       20.31       58.93     45.21 o 
   1   6  22        0.99       14.66     27.91 o 
   2   6  22        1.56       -8.34     26.30 o 
   3   6  22       13.21       25.62     27.34 o 
   4   6  22      131.60      172.44     36.10 o 
   5   6  22       78.52      129.64     34.97 o 
   6   6  22       72.10       44.91     38.99 o 
   7   6  22        0.07      -13.41     22.70 o 
   8   6  22        0.44      -22.38     22.38 o 
   9   6  22        2.23       27.11     35.39 o 
   1   7  22       39.13       33.34     31.05 o 
   2   7  22        6.36      -26.50     26.53 o 
   3   7  22       13.68       38.86     31.29 o 
   4   7  22        1.00        8.64     41.56 o 
   5   7  22        4.68       54.36     31.15 o 
   6   7  22        9.57       17.99     56.78 o 
   7   7  22        4.87       18.63     28.71 o 
   8   7  22        0.02        3.65     45.62 o 
   0   8  22        7.32       31.49     45.29 o 
   1   8  22        1.41      -10.22     29.24 o 
   2   8  22        1.82       16.22     30.19 o 
   3   8  22        2.57      -26.93     26.93 o 
   4   8  22       15.29       22.06     32.60 o 
   1   1  23       34.91       32.36     18.96 o 
   2   1  23       43.65       41.64     19.22 o 
   3   1  23        8.55        1.16     19.06 o 
   4   1  23       14.39       25.71     18.53 o 
   5   1  23        3.93      -14.34     14.34 o 
   6   1  23       12.96        1.96     17.68 o 
   7   1  23       30.93       22.45     14.72 o 
   8   1  23        6.96        1.27     15.88 o 
   9   1  23        5.34      -14.98     16.35 o 
  10   1  23       21.76       29.06     19.35 o 
  11   1  23       29.02       39.37     21.27 o 
  12   1  23        8.55       -8.64     20.79 o 
   0   2  23      123.64      171.35     41.64 o 
   1   2  23      122.68      109.37     25.69 o 
   2   2  23      164.96      191.91     26.79 o 
   3   2  23       31.64        3.55     23.58 o 
   4   2  23      102.97       83.55     23.20 o 
   5   2  23       50.27       58.29     20.45 o 
   6   2  23        1.49      -16.19     16.19 o 
   7   2  23       19.08       22.63     19.10 o 
   8   2  23       27.89       16.94     20.68 o 
   9   2  23        1.01       33.39     31.27 o 
  10   2  23       69.78      107.93     32.47 o 
  11   2  23        1.83        6.93     37.19 o 
  12   2  23        3.72       -2.94     50.45 o 
   1   3  23       18.78       29.13     26.09 o 
   2   3  23       23.31       11.10     24.72 o 
   3   3  23        0.41      -28.37     28.37 o 
   4   3  23       12.29       16.67     24.36 o 
   5   3  23       80.74      107.78     34.08 o 
   6   3  23        0.15       -3.67     21.33 o 
   7   3  23       22.76       21.23     20.60 o 
   8   3  23       11.36        6.44     19.96 o 
   9   3  23       22.86       29.75     22.32 o 
  10   3  23       42.40       86.34     25.53 o 
  11   3  23       48.88       57.46     33.07 o 
  12   3  23        1.12        3.18     31.48 o 
   0   4  23       63.40       78.41     43.75 o 
   1   4  23        0.13       -7.26     25.06 o 
   2   4  23       32.57      -16.45     24.60 o 
   3   4  23        5.45       -7.78     28.33 o 
   4   4  23       12.02       20.39     25.64 o 
   5   4  23        1.21       15.25     26.33 o 
   6   4  23        0.00       13.05     22.04 o 
   7   4  23       11.08      -16.87     27.91 o 
   8   4  23       28.37       27.07     21.61 o 
   9   4  23        0.15       46.73     23.74 o 
  10   4  23        4.75       10.68     22.50 o 
  11   4  23        0.59      -10.80     23.25 o 
   1   5  23       27.96       43.47     29.96 o 
   2   5  23        0.02      -24.66     24.66 o 
   3   5  23       47.84       38.92     28.56 o 
   4   5  23        0.59        6.47     26.45 o 
   5   5  23        0.01        2.20     56.09 o 
   6   5  23       22.39       -4.93     22.10 o 
   7   5  23        0.38       11.41     23.78 o 
   8   5  23       53.15       39.80     26.27 o 
   9   5  23       35.68       42.74     26.79 o 
  10   5  23        0.12      -15.50     25.38 o 
   0   6  23       27.99       54.63     44.89 o 
   1   6  23        0.26       24.71     27.73 o 
   2   6  23        9.64        5.76     27.40 o 
   3   6  23        2.64        1.38     27.71 o 
   4   6  23        0.53      -12.41     26.90 o 
   5   6  23        2.95      -11.86     26.76 o 
   6   6  23       16.28       -7.24     22.66 o 
   7   6  23        0.97      -12.73     23.68 o 
   8   6  23        0.11        5.93     35.62 o 
   1   7  23       35.44       40.86     31.35 o 
   2   7  23        1.72      -13.78     28.15 o 
   3   7  23       15.80       -7.31     39.57 o 
   4   7  23        3.19       -6.78     30.08 o 
   5   7  23        0.51       -6.07     30.15 o 
   6   7  23       10.12       -1.78     29.40 o 
   0   8  23        9.62      -27.68     44.40 o 
   1   8  23        4.04      -15.18     30.90 o 
   2   8  23       12.21       21.74     33.53 o 
   0   0  24     1276.16     1460.12    102.68 o 
   1   0  24        3.07      -21.15     21.15 o 
   2   0  24       67.36       35.75     23.41 o 
   3   0  24       14.41      -10.30     21.88 o 
   4   0  24        2.90        5.86     29.79 o 
   5   0  24       12.46       -0.32     22.43 o 
   6   0  24        7.20        1.01     19.54 o 
   7   0  24        3.76       22.91     20.96 o 
   8   0  24        9.60        5.46     27.04 o 
   9   0  24        1.01        7.08     24.45 o 
  10   0  24        0.02       -4.41     25.43 o 
  11   0  24        5.13      -16.23     25.61 o 
  12   0  24       68.95      115.35     38.53 o 
   1   1  24        0.87      -11.83     17.65 o 
   2   1  24       42.49       16.97     19.68 o 
   3   1  24        0.12      -19.75     19.75 o 
   4   1  24        5.51       -4.16     18.02 o 
   5   1  24        9.58      -19.74     19.74 o 
   6   1  24       27.20       19.67     19.04 o 
   7   1  24        0.02       -2.69     21.45 o 
   8   1  24        1.56       -4.34     22.28 o 
   9   1  24       47.06       15.03     24.59 o 
  10   1  24       13.09        3.11     24.06 o 
  11   1  24      133.46      167.72     36.52 o 
  12   1  24       27.11       55.13     33.66 o 
   0   2  24       20.83      -21.18     45.86 o 
   1   2  24        0.55      -19.24     19.24 o 
   2   2  24        1.25      -18.77     18.77 o 
   3   2  24       11.77        9.32     20.05 o 
   4   2  24        0.34       11.87     21.73 o 
   5   2  24       12.18       24.85     19.56 o 
   6   2  24        2.13       -8.00     18.84 o 
   7   2  24       13.41        5.48     19.90 o 
   8   2  24        0.54      -20.47     27.04 o 
   9   2  24       15.31       42.92     36.48 o 
  10   2  24        1.57       13.30     37.17 o 
  11   2  24        0.43       20.08     40.09 o 
   1   3  24       13.05       20.22     26.43 o 
   2   3  24        5.22        1.58     24.82 o 
   3   3  24       13.04       -0.23     24.62 o 
   4   3  24        6.22      -13.35     24.99 o 
   5   3  24       14.00       12.04     21.55 o 
   6   3  24       11.69       41.51     23.99 o 
   7   3  24        0.09      -18.87     18.87 o 
   8   3  24        8.12      -19.95     19.95 o 
   9   3  24        7.18       38.81     23.83 o 
  10   3  24        7.27       -0.12     29.40 o 
  11   3  24       56.27       62.24     57.79 o 
   0   4  24       14.01       48.70     40.99 o 
   1   4  24        4.25       11.18     26.50 o 
   2   4  24        2.74      -24.23     24.23 o 
   3   4  24       18.66       14.15     44.97 o 
   4   4  24       18.61       -1.51     26.59 o 
   5   4  24        0.24      -20.45     24.87 o 
   6   4  24        7.97      -22.21     26.59 o 
   7   4  24        1.48      -22.77     22.77 o 
   8   4  24        0.30       -3.95     21.25 o 
   9   4  24       14.08       19.42     23.24 o 
  10   4  24        9.96       -9.20     23.76 o 
   1   5  24        3.60      -16.62     25.89 o 
   2   5  24       28.33       21.91     41.97 o 
   3   5  24        0.15        3.86     26.88 o 
   4   5  24       35.78       85.27     33.30 o 
   5   5  24        8.23        4.25     27.40 o 
   6   5  24        0.20      -15.79     25.07 o 
   7   5  24        4.63       -6.12     24.30 o 
   8   5  24       11.80       44.86     31.04 o 
   9   5  24        1.07       -5.51     25.86 o 
   0   6  24       18.70       65.10     47.24 o 
   1   6  24       16.45      -28.31     28.31 o 
   2   6  24        1.43       -3.14     27.29 o 
   3   6  24       14.12        3.13     28.94 o 
   4   6  24        6.59      -25.84     25.84 o 
   5   6  24        9.68       -4.25     28.93 o 
   6   6  24        7.12       29.31     31.60 o 
   7   6  24        0.24       20.11     25.87 o 
   1   7  24        0.19        9.10     56.54 o 
   2   7  24        0.77      -39.77     39.77 o 
   3   7  24        0.41      -15.86     30.28 o 
   4   7  24       27.07       74.04     35.56 o 
   5   7  24        0.38       48.62     56.09 o 
   1   1  25      100.51       90.84     25.62 o 
   2   1  25       13.10       -5.56     29.88 o 
   3   1  25        1.69      -27.71     28.29 o 
   4   1  25       22.98       24.87     29.84 o 
   5   1  25        0.18      -27.46     27.46 o 
   6   1  25        2.36        1.02     24.80 o 
   7   1  25       14.13       22.34     22.47 o 
   8   1  25       16.55        9.50     28.31 o 
   9   1  25        1.84      -28.88     32.20 o 
  10   1  25        7.64       11.83     21.79 o 
  11   1  25        0.72       13.96     34.09 o 
   0   2  25        3.67       45.10     29.93 o 
   1   2  25        0.00       -2.74     19.88 o 
   2   2  25        0.06      -20.04     20.04 o 
   3   2  25        2.16      -23.91     23.91 o 
   4   2  25        2.38       -2.71     22.59 o 
   5   2  25        4.60      -17.47     22.01 o 
   6   2  25        4.12       44.92     25.98 o 
   7   2  25       66.76       35.14     45.82 o 
   8   2  25        6.15       -7.32     38.84 o 
   9   2  25       32.32       49.63     38.51 o 
  10   2  25        2.34       -1.07     39.04 o 
   1   3  25        4.21        6.11     26.49 o 
   2   3  25       14.73       34.70     42.37 o 
   3   3  25        0.04       -0.45     26.39 o 
   4   3  25       33.62       47.30     29.46 o 
   5   3  25        0.02       -5.62     55.85 o 
   6   3  25        9.45        2.77     23.18 o 
   7   3  25       34.26       42.64     25.88 o 
   8   3  25        2.26      -13.81     26.94 o 
   9   3  25       17.74       15.14     29.85 o 
  10   3  25        0.21      -14.69     38.59 o 
   0   4  25        0.12        9.50     38.96 o 
   1   4  25        1.03       -0.42     27.32 o 
   2   4  25       11.28       -5.48     26.32 o 
   3   4  25       81.61      109.83     76.59 o 
   4   4  25        0.12      -19.15     30.68 o 
   5   4  25       21.03       -4.04     27.91 o 
   6   4  25        0.15       17.71     24.28 o 
   7   4  25        0.40       45.08     26.18 o 
   8   4  25        3.22       10.14     29.73 o 
   9   4  25        2.89       -3.03     23.85 o 
   1   5  25        2.29      -17.02     27.64 o 
   2   5  25        0.54      -16.33     26.69 o 
   3   5  25       19.73       56.73     33.12 o 
   4   5  25        0.94      -29.85     31.94 o 
   5   5  25        4.03        3.71     29.30 o 
   6   5  25        1.30       17.12     48.66 o 
   7   5  25       13.90       38.00     27.32 o 
   8   5  25        5.12      -23.34     26.17 o 
   0   6  25        1.88       -7.71     41.64 o 
   1   6  25        1.41        0.50     31.13 o 
   2   6  25        0.78      -28.32     28.32 o 
   3   6  25        0.04        0.62     30.11 o 
   4   6  25        0.43       14.11     30.68 o 
   5   6  25        9.58       -5.58     29.97 o 
   6   6  25        0.05       17.82     32.93 o 
   1   7  25        4.61        8.31     49.19 o 
   2   7  25        0.07       49.59     38.84 o 
   0   0  26       58.28       83.20     31.49 o 
   1   0  26      129.43      207.39     55.48 o 
   2   0  26       26.25        7.57     20.77 o 
   3   0  26       28.62       -6.33     20.30 o 
   4   0  26        5.67       -2.50     20.43 o 
   5   0  26       13.62      -20.78     20.78 o 
   6   0  26       33.00       26.54     35.47 o 
   7   0  26        7.78       19.80     22.28 o 
   8   0  26       32.34       63.75     24.22 o 
   9   0  26       17.97       21.92     23.64 o 
  10   0  26       83.56      133.52     27.60 o 
   1   1  26        3.63       37.72     43.51 o 
   2   1  26      112.36      127.04     89.01 o 
   3   1  26        0.38      -17.86     28.37 o 
   4   1  26       17.97        9.73     29.32 o 
   5   1  26       24.61       -5.64     47.93 o 
   6   1  26        0.09       -1.98     38.68 o 
   7   1  26        6.72        1.94     23.16 o 
   8   1  26       46.64       84.26     25.98 o 
   9   1  26       12.31       18.26     27.91 o 
  10   1  26        0.04        3.08     26.07 o 
   0   2  26        1.76      -27.02     27.02 o 
   1   2  26        1.04      -25.95     25.95 o 
   2   2  26       27.62      -20.43     24.35 o 
   3   2  26        0.10      -55.72     55.72 o 
   4   2  26        5.37      -43.59     43.59 o 
   5   2  26        0.36       11.77     46.92 o 
   6   2  26        0.28      -19.56     44.56 o 
   7   2  26        5.12       75.49     53.17 o 
   8   2  26        2.17      -32.91     32.91 o 
   9   2  26       24.34      -10.24     38.25 o 
  10   2  26        4.85        6.82     40.03 o 
   1   3  26        1.46      -16.28     26.72 o 
   2   3  26       10.96        7.60     29.72 o 
   3   3  26        3.57      -14.68     26.56 o 
   4   3  26        0.47       -2.04     28.01 o 
   5   3  26        9.32       19.96     32.47 o 
   6   3  26       15.58      -15.75     46.02 o 
   7   3  26        0.15      -10.03     59.99 o 
   8   3  26        3.52        3.41     52.27 o 
   9   3  26       15.44        9.57     46.07 o 
   0   4  26        1.66      -13.23     40.34 o 
   1   4  26        2.12        7.97     29.43 o 
   2   4  26       12.27       18.12     30.54 o 
   3   4  26        2.61      -26.24     26.24 o 
   4   4  26       52.98      110.68     85.27 o 
   5   4  26        9.06        3.76     30.90 o 
   6   4  26       48.67       84.14     34.04 o 
   7   4  26       53.31       83.12     29.38 o 
   8   4  26       15.10       61.66     38.78 o 
   1   5  26        0.06       -8.14     31.09 o 
   2   5  26        0.42      -29.29     29.29 o 
   3   5  26        0.92      -12.77     29.87 o 
   4   5  26       13.28       31.30     33.52 o 
   5   5  26        0.88      -18.99     62.30 o 
   6   5  26        4.07       15.61     31.35 o 
   0   6  26        7.59       16.23     44.81 o 
   1   6  26        1.79       15.20     31.51 o 
   2   6  26        5.04       11.00     32.10 o 
   3   6  26        5.88      -12.10     79.71 o 
   4   6  26       27.79      -26.21     31.49 o 
   1   1  27        0.24      -28.12     28.12 o 
   2   1  27        9.46      -28.06     28.06 o 
   3   1  27        3.23       -0.36     28.75 o 
   4   1  27        0.20      -27.63     28.98 o 
   5   1  27        2.24      -28.57     28.57 o 
   6   1  27        0.01      -67.38     69.56 o 
   7   1  27        0.33       -8.26     46.44 o 
   8   1  27       12.61       18.85     23.74 o 
   9   1  27        1.95       28.30     33.58 o 
   0   2  27      167.41      228.09     61.37 o 
   1   2  27       20.21      -39.87     76.67 o 
   2   2  27        2.97      -44.36     44.36 o 
   3   2  27        0.09        8.69     51.63 o 
   4   2  27        2.24      -44.00     44.00 o 
   5   2  27       10.17       -8.85     46.84 o 
   6   2  27       15.15      -37.34     46.67 o 
   7   2  27       11.86      -21.89     35.13 o 
   8   2  27       22.68      -24.60     49.60 o 
   1   3  27       11.37       26.10     31.05 o 
   2   3  27        1.51       -6.61     29.94 o 
   3   3  27        0.01       10.47     32.55 o 
   4   3  27       29.58       48.30     49.19 o 
   7   3  27        0.08      -25.98     50.65 o 
   8   3  27        6.58        2.52     51.87 o 
   0   4  27       23.71       19.16     44.81 o 
   1   4  27        4.68        1.39     31.00 o 
   2   4  27        0.44      -29.56     29.56 o 
   3   4  27        4.42      -10.52     30.54 o 
   4   4  27        1.50       12.25     57.19 o 
   5   4  27        1.74       10.90     42.90 o 
   6   4  27       13.11       -1.46     31.42 o 
   1   5  27        1.97       -7.00     29.48 o 
   2   5  27       11.50       22.25     33.55 o 
   3   5  27        3.13       27.32     33.96 o 
   4   5  27        2.55        9.06     32.26 o 
   5   0  28       65.65       56.98     28.33 o 
   6   0  28        0.54       33.28     28.33 o 
   7   0  28       52.45       70.05     30.76 o 
   8   0  28       37.93       75.15     45.70 o 
   1   1  28      121.64      122.78     32.97 o 
   2   1  28       29.21       41.12     32.27 o 
   3   1  28       13.14       23.25     29.87 o 
   4   1  28        0.99      -27.33     27.33 o 
   5   1  28        3.68      -28.36     28.36 o 
   6   1  28       17.68      -22.96     62.99 o 
   7   1  28        1.30      -21.58     28.96 o 
   0   2  28       20.51      -41.72     49.03 o 
   1   2  28        3.26      -58.89     58.89 o 
   2   2  28       50.89       52.19     38.53 o 
   3   2  28       19.42      -23.83     35.12 o 
   4   2  28       10.99      -44.48     47.00 o 
   5   2  28        0.07      -43.35     45.86 o 
   6   2  28        3.98      -46.35     46.35 o 
   7   2  28       25.37       69.32     52.76 o 
   0   4  28        7.32        1.14     47.40 o 
   1   4  28        1.50       -8.28     31.37 o 
   2   4  28        8.47       -4.69     33.16 o 
   3   4  28        0.01      -26.65     59.38 o 
   4   4  28       34.82       58.20     56.82 o 
   1   1  29       24.41       35.74     35.47 o 
   2   1  29       64.36       40.55     30.02 o 
   3   1  29       16.73      -16.66     29.10 o 
   4   1  29        0.01      -42.53     42.53 o 
   5   1  29        2.81      -23.12     27.84 o 
   6   1  29        1.94      -27.54     27.54 o 
   0   2  29       21.74      -22.89     51.95 o 
   1   2  29        0.60      -29.92     36.24 o 
   2   2  29       39.10      -16.41     37.39 o 
   3   2  29        2.55      -26.29     36.37 o 
   4   2  29       51.71       -7.14     48.54 o 
   5   2  29        0.18      -33.28     47.08 o 
   1   1  30       42.08       43.19     28.27 o 
   2   1  30        2.51       16.61     27.52 o 
   3   1  30       31.21       -1.37     54.87 o 
   0   2  30       46.75       20.94     52.11 o 
   1   2  30        1.92       24.26     36.95 o 
   2   2  30       12.83      -34.91     34.91 o 
                                                 
